# Supplementary material for: Who excels in online learning in Japan?
Source: Front Psychol. 2025 May 5;16:1420996. doi: 10.3389/fpsyg.2025.1420996 (PMC12087180; doi:10.3389/fpsyg.2025.1420996)
Supplement: Supplementary file 1 [file Data_Sheet_1.csv]

ID	NumberOfLecturesWatched	ViewingTime	NumberOfConfirmationTestsCompleted	NumberOfConfirmationTestsMastered	AverageFirstAttemptCorrectAnswerRate	Openness	Conscientiousness	Extraversion	Agreeableness	Neuroticism	category	IntellectualCuriosity	AestheticSensitivity	CreativeImagination	Organization	Productiveness	Responsibility	Sociability	Assertiveness	EnergyLevel	Compassion	Respectfulness	Trust	Anxiety	Depression	EmotionalVolatility
TKYHS001	3	6224	10	2	0.21	3.75	2.08	3	2.92	3	all	4	4	3.25	2.75	1.75	1.75	3.75	2.25	3	3.5	2.75	2.5	3.75	2.25	3
TKYHS003	18	32553	31	27	0.60	2.83	3.25	3.08	4.08	1.17	all	2.5	2.25	3.75	3	3.5	3.25	3.5	2.75	3	3.75	4.25	4.25	1	1.5	1
TKYHS004	31	47252	50	44	0.82	3.17	2.83	4	4.25	2.42	all	3.25	2.75	3.5	3	3	2.5	4	3.25	4.75	4.75	4.5	3.5	3	2	2.25
TKYHS005	13	42001	85	82	0.69	3.42	3.92	4.25	4.25	3.42	all	3.25	3	4	4.5	3.5	3.75	4.25	4.5	4	4.5	4.75	3.5	4.75	2.25	3.25
TKYHS006	19	32665	37	23	0.80	3.67	3.42	1.33	3.67	4.58	all	4	4	3	4	2.75	3.5	1.25	1.25	1.5	4.25	4	2.75	5	4.75	4
TKYHS008	14	23940	21	13	0.69	3.92	2.5	2.67	4.17	1.33	all	3	4	4.75	2.5	2.5	2.5	3	1.75	3.25	3.75	5	3.75	1.5	1	1.5
TKYHS010	11	18892	28	25	0.75	4	1.33	1.67	2.58	4	all	2	5	5	2	1	1	1	1.75	2.25	3.25	1	3.5	4.75	3.5	3.75
TKYHS011	1	10473	7	0	0.51	4	2.75	4.92	3.25	2.42	all	5	3	4	2.75	2.25	3.25	5	4.75	5	3	3.5	3.25	2.25	3	2
TKYHS012	22	44699	39	30	0.68	3.42	2.25	2.25	3.5	3.25	all	3.25	3.75	3.25	2	2.25	2.5	2.5	1.75	2.5	3	4	3.5	3.75	3.25	2.75
TKYHS013	3	3973	31	24	0.54	3.17	2.83	2.92	3.33	2.42	all	3.5	2.75	3.25	3	2.75	2.75	3	2.75	3	3.25	3.25	3.5	2	2.25	3
TKYHS014	3	4705	10	5	0.48	2.67	2.67	2.83	4.08	3.58	all	2.75	3	2.25	3.25	2.5	2.25	3.25	1.5	3.75	4.25	3.25	4.75	4.75	4	2
TKYHS015	3	21777	261	259	0.69	3.42	3.42	2.33	3.08	3.67	all	3.75	3	3.5	4	3.25	3	2.5	2	2.5	3	3.25	3	4.5	3.75	2.75
TKYHS016	51	53403	48	43	0.49	4.42	3.75	4.33	3.25	3.33	all	4.5	3.75	5	4	4	3.25	3.75	4.75	4.5	3.75	3.5	2.5	3.75	3.5	2.75
TKYHS017	1	18474	92	88	0.71	3.83	2.67	3.5	3.5	5	all	4.25	3.5	3.75	3.25	2.75	2	4	1.75	4.75	4.5	3	3	5	5	5
TKYHS018	2	15930	36	28	0.74	3.08	2.58	2.83	2.5	2.33	all	3	3.25	3	2.25	2	3.5	2.5	3.5	2.5	2	2.75	2.75	2.25	2.75	2
TKYHS020	2	21317	187	186	0.60	3.67	2.92	2.08	2.33	2.17	all	3.75	3.75	3.5	3.75	2.25	2.75	2	2.25	2	1.75	3.5	1.75	2.75	1.5	2.25
TKYHS022	20	46602	85	76	0.63	3.75	1.5	2.25	3.08	4.67	all	3	3.25	5	1.5	1.75	1.25	2.5	2	2.25	3	3.75	2.5	4.5	4.75	4.75
TKYHS023	2	8833	15	7	0.64	3.83	2.58	3.67	3.17	2.08	all	3.25	3.25	5	3	2.75	2	5	1.5	4.5	3.5	3	3	2.75	1	2.5
TKYHS024	37	38831	42	38	0.84	2.83	2.33	2.83	3.08	3.83	all	3	3	2.5	2.5	2	2.5	2.5	2.5	3.5	3.25	3	3	3.25	4	4.25
TKYHS025	7	24115	257	249	0.63	2.42	3.08	2.58	2.75	2.92	all	2.25	2.75	2.25	4.25	1.75	3.25	3.25	2.5	2	2.5	3	2.75	2.5	3.5	2.75
TKYHS026	71	91393	70	37	0.64	2.5	1.42	3.17	3.83	3.33	all	3	2.25	2.25	1	1.5	1.75	4.5	1.25	3.75	3.5	3.75	4.25	3.5	3.5	3
TKYHS028	8	39014	60	55	0.72	4	1.5	4.67	2.25	2.75	all	4.5	3.25	4.25	1	2.5	1	5	4	5	2.25	2	2.5	2.5	2.25	3.5
TKYHS029	9	19604	1	1	1.00	3.5	1.67	1.33	2.17	2.25	all	3.25	4.75	2.5	2.25	1	1.75	1.75	1	1.25	1.25	3	2.25	2.5	3	1.25
TKYHS030	1	3373	51	35	0.55	3.42	2.92	3.75	3.67	2.83	all	2.5	4	3.75	3.25	3	2.5	4.5	3.75	3	3.75	4.5	2.75	3	2.5	3
TKYHS031	45	50800	109	101	0.63	2.92	2.92	3.25	3.08	3.33	all	3.75	2.25	2.75	3.5	2.5	2.75	3	3.5	3.25	2.75	3.75	2.75	3.75	3.25	3
TKYHS032	7	21547	15	8	0.74	3.08	2.92	2.83	3.58	2.83	all	3	3	3.25	3.25	2.75	2.75	2.75	2.25	3.5	3.75	3.75	3.25	3	3	2.5
TKYHS033	71	98531	124	120	0.65	3.33	3.42	4.08	3.75	3.5	all	2.75	4	3.25	3.25	3	4	4.5	3.5	4.25	4	3.5	3.75	4	2.5	4
TKYHS034	2	9628	39	37	0.42	3	1.75	3.92	3.42	3.25	all	3	3	3	1.75	1.5	2	4.75	3	4	4	3	3.25	4	2.25	3.5
TKYHS035	1	3406	102	91	0.56	3	3	3	3	3	all	3	3	3	3	3	3	3	3	3	3	3	3	3	3	3
TKYHS036	10	13484	78	47	0.56	4	3.08	4.25	4.08	3.58	all	4.5	4	3.5	3.25	3	3	4.75	4.25	3.75	4.75	4.25	3.25	4.5	3.5	2.75
TKYHS037	6	21084	32	25	0.65	3.08	1.83	2.75	2.58	4.33	all	3.25	2.5	3.5	1.75	2	1.75	3.25	1.75	3.25	3	2.75	2	4.75	4	4.25
TKYHS038	22	61688	83	66	0.78	3.17	2.42	2.58	2.25	4.42	all	3.75	2.5	3.25	2	2.25	3	1.75	3	3	2.5	2.5	1.75	4.25	4.75	4.25
TKYHS039	52	87557	80	76	0.77	3	2.33	4.5	2.17	3.17	all	2.75	2.25	4	3	2.5	1.5	5	3.75	4.75	2.25	2	2.25	3.5	1.5	4.5
TKYHS040	7	53989	100	82	0.76	2.17	3.5	3.25	2.83	2.92	all	2.5	2.25	1.75	3.75	3.5	3.25	4.25	1.75	3.75	2	2.75	3.75	2.5	2.5	3.75
TKYHS041	8	41646	32	28	0.77	3.5	4.5	4	3.58	3.58	all	4	2.25	4.25	4.25	4.5	4.75	4.5	4	3.5	4	4.5	2.25	3.75	3.25	3.75
TKYHS042	12	26207	28	20	0.70	4.58	2.08	3.42	2.83	2.58	all	4.5	4.5	4.75	2	1.75	2.5	3.75	3	3.5	2.75	3	2.75	3.25	1.75	2.75
TKYHS043	160	256121	215	211	0.55	5	3.75	3.25	4.33	2.5	all	5	5	5	3.5	4	3.75	2	3.5	4.25	3.75	5	4.25	3.5	2.5	1.5
TKYHS044	1	975	1	0	0.40	2.92	1.67	4.17	3.08	2.58	all	3.5	2	3.25	2	1.25	1.75	4.75	3	4.75	2.75	3.75	2.75	2.25	2.25	3.25
TKYHS045	16	38057	40	35	0.61	2.5	3.5	2.17	3.25	1.67	all	3.25	2.75	1.5	4	3.5	3	3	2	1.5	2.75	4.75	2.25	1.5	2	1.5
TKYHS046	5	15256	25	17	0.41	2.92	2.92	2.58	3.25	3	all	3.25	2.5	3	3	3.5	2.25	3	1.75	3	3.5	3.75	2.5	3	2.75	3.25
TKYHS048	12	20086	45	36	0.57	2.92	2	1.5	4.08	3.33	all	2.5	4.25	2	2.25	1.75	2	1	1.25	2.25	4	4.25	4	3.75	3.75	2.5
TKYHS049	15	39114	120	114	0.67	4.33	2.42	3.17	3.58	3	all	5	5	3	1.75	2.75	2.75	3	3	3.5	4	3.75	3	3.75	3	2.25
TKYHS051	2	7736	31	18	0.57	3.75	1.75	4.08	3.58	2.17	all	3.25	3.25	4.75	1.5	1.5	2.25	5	3.5	3.75	3.75	3.25	3.75	2.5	1.75	2.25
TKYHS052	3	13687	72	61	0.60	3.08	2.25	2.83	3.17	2.5	all	3	2.75	3.5	2	2.5	2.25	3	2.25	3.25	3.25	3.25	3	2.75	2.75	2
TKYHS053	10	23759	55	50	0.63	3.5	3.08	3.33	3	2.92	all	3.5	3.75	3.25	2.5	3.25	3.5	3.25	3.25	3.5	3.5	3	2.5	3.75	2	3
TKYHS054	7	17693	26	20	0.54	2.58	2.33	2.83	2.42	4.33	all	4	2	1.75	3.75	1.25	2	4	2.25	2.25	2.75	2.5	2	5	4	4
TKYHS055	38	99838	169	156	0.72	3.08	2.5	2.92	3.17	2.83	all	3	3.25	3	2.75	2.25	2.5	2.75	3.25	2.75	3	3.25	3.25	3.5	2.5	2.5
TKYHS056	3	17361	27	18	0.48	2.42	3.17	4.5	3.25	1.5	all	2.5	1.5	3.25	2.25	3.5	3.75	4.75	4.25	4.5	3.5	3.75	2.5	2	1.25	1.25
TKYHS057	15	18254	60	53	0.53	4.08	2.75	3.08	3.25	4.83	all	4.25	4	4	4	2	2.25	3.75	2	3.5	3.25	3.75	2.75	5	5	4.5
TKYHS058	15	25145	84	73	0.62	3.58	2.42	4.17	3.75	3.5	all	4	1.75	5	1.75	3	2.5	5	3.25	4.25	3.75	4.5	3	3.75	2.75	4
TKYHS060	58	101184	93	88	0.48	3.92	1.83	2.92	4.33	4.67	all	3.75	5	3	2	2.25	1.25	4	1.75	3	4.25	4.5	4.25	5	4.5	4.5
TKYHS061	3	12199	623	616	0.65	3.17	2.17	3.58	3.5	3.58	all	3	3	3.5	1.75	2.5	2.25	3.75	3.25	3.75	4	4.25	2.25	3.5	3	4.25
TKYHS062	11	57275	133	131	0.66	4.58	4.5	4.42	4.42	2.33	all	5	4.75	4	4.25	4.25	5	4.75	3.75	4.75	4.75	5	3.5	3	2	2
TKYHS063	9	27215	140	129	0.75	3.33	2.67	2.33	3	2.83	all	3.25	3.25	3.5	3	2.5	2.5	2.5	2.25	2.25	3	3.25	2.75	3	3	2.5
TKYHS064	11	21191	40	16	0.60	2.92	2.17	4.42	3.17	4.08	all	5	1	2.75	2.5	2	2	4.75	3.75	4.75	4.5	3.25	1.75	3.75	3.75	4.75
TKYHS065	1	5931	83	70	0.52	3.5	3.92	3.33	4.5	1.67	all	3.5	3.5	3.5	4.25	4	3.5	3	2.5	4.5	4.5	4.75	4.25	2.5	1.5	1
TKYHS067	3	20613	58	51	0.52	2.92	3.25	4.58	2.92	3	all	2.75	2.75	3.25	2.5	3.75	3.5	5	4	4.75	3	3.25	2.5	3	2	4
TKYHS068	1	2699	16	4	0.43	3.75	2.67	3.75	2.08	4.5	all	4	3	4.25	3.5	1.75	2.75	4.75	2.25	4.25	3	1.5	1.75	4.75	4.25	4.5
TKYHS069	7	21732	11	11	0.59	3.25	2.33	3.42	4.25	3	all	2.75	4.25	2.75	2.5	1.5	3	4.25	2.25	3.75	4.5	4	4.25	3.75	2.5	2.75
TKYHS071	20	42495	16	11	0.76	3	2.83	2.33	4.17	3.25	all	2.75	2.75	3.5	3.5	1.75	3.25	2.5	2	2.5	4.25	4.25	4	4.25	2.75	2.75
TKYHS072	11	22127	15	2	0.41	1.83	1	2.58	2.25	3	all	2	1	2.5	1	1	1	4.75	1	2	1.75	3.5	1.5	3	2.5	3.5
TKYHS073	4	8536	84	80	0.59	4.17	2.25	4.42	4.25	2	all	3.75	3.75	5	1.75	2.75	2.25	5	4	4.25	4.25	4.75	3.75	3	1.5	1.5
TKYHS075	8	25795	26	21	0.74	3.33	2.17	4.83	3.92	4.17	all	4	3	3	1.75	2.5	2.25	5	4.5	5	4.75	3.5	3.5	4.75	3.5	4.25
TKYHS076	18	33860	22	22	0.56	4.08	2.67	2.5	3.42	3.58	all	3.5	4	4.75	2.75	2.5	2.75	2.25	2	3.25	3.5	3.75	3	4	3.75	3
TKYHS077	10	19286	9	5	0.63	3.17	3.08	2.08	2.92	4	all	3.25	2.75	3.5	4	3.25	2	1.75	1.25	3.25	2.75	3.5	2.5	4.25	4.75	3
TKYHS078	3	15193	29	25	0.71	3.17	2.92	3.83	1.92	3.08	all	2.75	3	3.75	3.5	2.75	2.5	4.25	3.75	3.5	2.25	1.5	2	3	3	3.25
TKYHS079	23	34591	37	28	0.63	3.17	1.17	3.67	3.25	2.08	all	2.25	3.25	4	1	1.5	1	4.5	2.75	3.75	3.25	3.5	3	2.5	2.25	1.5
TKYHS080	6	21024	48	24	0.59	2.58	2.83	3.92	3.25	2.08	all	3.5	1.25	3	2.75	3.25	2.5	4	3.5	4.25	3.5	3.75	2.5	2	2.5	1.75
TKYHS081	11	27227	21	18	0.63	3.92	2.5	2.17	3.33	2.42	all	3.25	4.5	4	2.75	2.25	2.5	2	1.75	2.75	3.25	3.25	3.5	2.75	2.75	1.75
TKYHS082	6	25554	30	24	0.46	4.08	2.75	2.33	3.42	4.17	all	4.5	4.75	3	3.5	2.25	2.5	3.25	1.5	2.25	3.5	4	2.75	4.25	4.25	4
TKYHS084	64	117281	53	46	0.66	4.5	3.17	4.25	3.25	3.92	all	4.25	4.75	4.5	2.75	4	2.75	4.5	4	4.25	3.75	3.75	2.25	4.25	3.25	4.25
TKYHS086	7	19855	38	21	0.61	3.58	3.17	2.17	2.5	4.5	all	4.5	3	3.25	4	3	2.5	1	2.25	3.25	2.75	2	2.75	4.75	5	3.75
TKYHS087	22	51406	130	127	0.71	3.92	3	4.25	4.17	2.33	all	3.75	4	4	2	3.75	3.25	4.5	4.5	3.75	4.5	4	4	3	2.25	1.75
TKYHS088	50	92284	64	51	0.56	3.83	3.42	3	4	2.58	all	3.5	4.25	3.75	4	3.5	2.75	4.25	2.5	2.25	4	4.5	3.5	2	3.5	2.25
TKYHS089	9	35252	22	20	0.58	3.67	2.58	2.75	3.25	3.83	all	3.75	3.25	4	3	2.25	2.5	2.75	3	2.5	3.75	3.5	2.5	4	3.5	4
TKYHS090	15	29548	39	35	0.60	3.5	2.17	1.83	4.25	2.33	all	3.5	4.75	2.25	2.25	1.75	2.5	1.75	1.5	2.25	4.5	4.25	4	2.5	3.5	1
TKYHS091	58	68357	60	57	0.69	4	3.58	2.67	3.92	2.92	all	3.25	4.75	4	3.25	4	3.5	2.5	2.75	2.75	4	4.75	3	4.25	2.75	1.75
TKYHS093	1	9273	29	23	0.63	4.33	3.42	3.42	3.83	1.17	all	4	5	4	3.25	3.75	3.25	4.5	2.5	3.25	3	4.75	3.75	1.25	1.25	1
TKYHS094	8	25643	38	31	0.77	3.33	3.33	1.92	3.83	3	all	2.75	5	2.25	3	2.75	4.25	2	1.5	2.25	4	3.5	4	3.75	3.25	2
TKYHS097	3	4162	9	9	0.52	4.25	3.75	3.42	4.17	1.83	all	4.5	4	4.25	4.25	4	3	3.75	1.5	5	4.25	5	3.25	2	2.5	1
TKYHS099	19	45637	33	33	0.74	4.75	1.83	2.25	2.33	4.5	all	5	5	4.25	1.5	1.75	2.25	2.5	1.75	2.5	2	2	3	4.5	4	5
TKYHS100	5	1535	201	201	0.64	2.75	3.67	4	3.75	3.75	all	4	1	3.25	3.5	4	3.5	4.25	3.5	4.25	4.75	4.5	2	4.75	3.25	3.25
TKYHS101	8	2818	146	146	0.52	3.08	3.67	4.08	3.33	2.42	all	3.25	3	3	4.25	3.25	3.5	4.5	3.75	4	3.75	4.25	2	2	2.5	2.75
TKYHS103	6	2627	107	105	0.53	3.33	3.42	3.42	3.33	4.33	all	5	2	3	4.25	3	3	3.5	2.75	4	2.75	4	3.25	5	4	4
TKYHS104	2	646	243	242	0.58	4.08	3.25	4.17	3.25	2.08	all	4.75	2.75	4.75	3	3.75	3	5	4.5	3	3.25	3.5	3	3.25	1.25	1.75
TKYHS106	12	4999	180	176	0.48	2.83	3.5	2.25	3.67	4.58	all	2.75	2.5	3.25	4	3.25	3.25	2.5	1.75	2.5	3.75	4.25	3	4.5	4.75	4.5
TKYHS107	5	1273	72	69	0.42	3.83	2.5	3.58	4	2.58	all	3.5	3.75	4.25	2.25	3	2.25	4.5	3.25	3	3.75	4.75	3.5	2.75	1.75	3.25
TKYHS108	1	958	245	245	0.61	3.17	3	2.17	3.25	4.33	all	3.25	3.75	2.5	3.75	3	2.25	3	1.25	2.25	3.25	4	2.5	4.5	4.5	4
TKYHS109	0	0	89	89	0.63	4.42	3.42	3.42	2.75	3.08	all	4	4.5	4.75	3.25	3.5	3.5	3.5	3.5	3.25	3.25	2.75	2.25	4	2.5	2.75
TKYHS110	15	5240	164	152	0.66	2.58	2.83	2.42	3.92	2	all	2.5	2.25	3	3	2.25	3.25	2.5	2.5	2.25	4.25	3.5	4	1.75	1.75	2.5
TKYHS111	11	4121	196	194	0.55	3	2.92	3.17	3.42	3.08	all	3.75	3	2.25	3	2.5	3.25	3.25	2	4.25	4.25	2.25	3.75	2.5	2.5	4.25
TKYHS112	28	9570	221	221	0.69	3.92	3.5	3.25	2.75	2.42	all	3.75	4.25	3.75	4	3.25	3.25	4.25	2.5	3	2.5	4	1.75	2.75	3	1.5
TKYHS113	3	1017	101	100	0.69	4.17	3.08	3.92	2.58	1.58	all	4.25	3.25	5	1.75	3.5	4	4.25	3.75	3.75	2.75	3	2	2	1.5	1.25
TKYHS114	0	0	99	98	0.52	3	2.92	3.25	3.42	2.17	all	3.5	3.25	2.25	2.75	3	3	4	3	2.75	3.25	4	3	2	2.25	2.25
TKYHS115	3	1384	109	104	0.46	2.83	3.83	3.08	3	1.58	all	2.5	1.5	4.5	4.25	3	4.25	3.75	1.75	3.75	3	2.5	3.5	1.75	1.25	1.75
TKYHS116	1	66	101	97	0.72	4.25	3.58	4.08	3.17	2.92	all	4.25	4.5	4	3	4	3.75	5	3.5	3.75	3.75	3	2.75	3.25	2.5	3
TKYHS117	1	139	91	87	0.70	2.83	2	2.33	2.08	3.83	all	3.25	2.25	3	2.25	2	1.75	2	2.25	2.75	2.75	1.5	2	3.75	4	3.75
TKYHS119	1	450	99	99	0.65	4.08	2.75	3.5	3.5	3.25	all	3.75	4.25	4.25	2.5	3	2.75	3.75	2.25	4.5	4	3.5	3	3.5	3.25	3
TKYHS120	28	13110	157	145	0.52	3	3	3.08	3.17	3	all	2.75	3.25	3	3	3	3	3.25	2.75	3.25	3	3	3.5	3	3	3
TKYHS122	18	7133	77	77	0.75	3.83	2.58	2.92	4	3.17	all	4.75	4.5	2.25	3	2.5	2.25	3.5	1.25	4	4	4.5	3.5	3.75	2.75	3
TKYHS123	6	1579	325	325	0.70	3.5	2.58	3.25	2.92	2.83	all	3.5	3.25	3.75	3	2	2.75	3	3.75	3	3.75	2.75	2.25	3	3	2.5
TKYHS124	140	51178	358	356	0.67	3.83	3	2.92	4.17	2.5	all	3.5	4.5	3.5	3	3	3	2.5	2.5	3.75	4.25	4	4.25	3.25	1.75	2.5
TKYHS125	8	2959	159	157	0.51	3.83	3	4	3.5	3.08	all	4	3.75	3.75	3.25	2.75	3	4.5	3.75	3.75	3.75	3	3.75	3.75	2.75	2.75
TKYHS001	0	940	6	1	0.30	3.75	2.08	3	2.92	3	ja	4	4	3.25	2.75	1.75	1.75	3.75	2.25	3	3.5	2.75	2.5	3.75	2.25	3
TKYHS003	9	13049	15	12	0.61	2.83	3.25	3.08	4.08	1.17	ja	2.5	2.25	3.75	3	3.5	3.25	3.5	2.75	3	3.75	4.25	4.25	1	1.5	1
TKYHS004	8	12041	16	11	0.81	3.17	2.83	4	4.25	2.42	ja	3.25	2.75	3.5	3	3	2.5	4	3.25	4.75	4.75	4.5	3.5	3	2	2.25
TKYHS005	3	8205	26	24	0.75	3.42	3.92	4.25	4.25	3.42	ja	3.25	3	4	4.5	3.5	3.75	4.25	4.5	4	4.5	4.75	3.5	4.75	2.25	3.25
TKYHS006	4	8089	11	5	0.68	3.67	3.42	1.33	3.67	4.58	ja	4	4	3	4	2.75	3.5	1.25	1.25	1.5	4.25	4	2.75	5	4.75	4
TKYHS008	2	4065	11	4	0.54	3.92	2.5	2.67	4.17	1.33	ja	3	4	4.75	2.5	2.5	2.5	3	1.75	3.25	3.75	5	3.75	1.5	1	1.5
TKYHS010	2	2162	10	7	0.62	4	1.33	1.67	2.58	4	ja	2	5	5	2	1	1	1	1.75	2.25	3.25	1	3.5	4.75	3.5	3.75
TKYHS011	0	948	5	0	0.28	4	2.75	4.92	3.25	2.42	ja	5	3	4	2.75	2.25	3.25	5	4.75	5	3	3.5	3.25	2.25	3	2
TKYHS012	4	3974	5	2	0.56	3.42	2.25	2.25	3.5	3.25	ja	3.25	3.75	3.25	2	2.25	2.5	2.5	1.75	2.5	3	4	3.5	3.75	3.25	2.75
TKYHS013	0	1892	14	9	0.49	3.17	2.83	2.92	3.33	2.42	ja	3.5	2.75	3.25	3	2.75	2.75	3	2.75	3	3.25	3.25	3.5	2	2.25	3
TKYHS014	1	554	7	3	0.28	2.67	2.67	2.83	4.08	3.58	ja	2.75	3	2.25	3.25	2.5	2.25	3.25	1.5	3.75	4.25	3.25	4.75	4.75	4	2
TKYHS015	1	2924	32	30	0.72	3.42	3.42	2.33	3.08	3.67	ja	3.75	3	3.5	4	3.25	3	2.5	2	2.5	3	3.25	3	4.5	3.75	2.75
TKYHS016	11	16627	17	13	0.32	4.42	3.75	4.33	3.25	3.33	ja	4.5	3.75	5	4	4	3.25	3.75	4.75	4.5	3.75	3.5	2.5	3.75	3.5	2.75
TKYHS017	1	2783	23	19	0.53	3.83	2.67	3.5	3.5	5	ja	4.25	3.5	3.75	3.25	2.75	2	4	1.75	4.75	4.5	3	3	5	5	5
TKYHS018	1	4276	14	7	0.64	3.08	2.58	2.83	2.5	2.33	ja	3	3.25	3	2.25	2	3.5	2.5	3.5	2.5	2	2.75	2.75	2.25	2.75	2
TKYHS020	0	3492	21	21	0.59	3.67	2.92	2.08	2.33	2.17	ja	3.75	3.75	3.5	3.75	2.25	2.75	2	2.25	2	1.75	3.5	1.75	2.75	1.5	2.25
TKYHS022	7	13570	26	22	0.53	3.75	1.5	2.25	3.08	4.67	ja	3	3.25	5	1.5	1.75	1.25	2.5	2	2.25	3	3.75	2.5	4.5	4.75	4.75
TKYHS023	0	1897	7	1	0.36	3.83	2.58	3.67	3.17	2.08	ja	3.25	3.25	5	3	2.75	2	5	1.5	4.5	3.5	3	3	2.75	1	2.5
TKYHS024	12	14096	16	12	0.75	2.83	2.33	2.83	3.08	3.83	ja	3	3	2.5	2.5	2	2.5	2.5	2.5	3.5	3.25	3	3	3.25	4	4.25
TKYHS025	6	11154	24	23	0.52	2.42	3.08	2.58	2.75	2.92	ja	2.25	2.75	2.25	4.25	1.75	3.25	3.25	2.5	2	2.5	3	2.75	2.5	3.5	2.75
TKYHS026	17	20774	16	10	0.45	2.5	1.42	3.17	3.83	3.33	ja	3	2.25	2.25	1	1.5	1.75	4.5	1.25	3.75	3.5	3.75	4.25	3.5	3.5	3
TKYHS028	4	7719	18	14	0.56	4	1.5	4.67	2.25	2.75	ja	4.5	3.25	4.25	1	2.5	1	5	4	5	2.25	2	2.5	2.5	2.25	3.5
TKYHS029	4	6914	0	0	0.00	3.5	1.67	1.33	2.17	2.25	ja	3.25	4.75	2.5	2.25	1	1.75	1.75	1	1.25	1.25	3	2.25	2.5	3	1.25
TKYHS030	0	0	16	8	0.24	3.42	2.92	3.75	3.67	2.83	ja	2.5	4	3.75	3.25	3	2.5	4.5	3.75	3	3.75	4.5	2.75	3	2.5	3
TKYHS031	12	15670	25	20	0.53	2.92	2.92	3.25	3.08	3.33	ja	3.75	2.25	2.75	3.5	2.5	2.75	3	3.5	3.25	2.75	3.75	2.75	3.75	3.25	3
TKYHS032	1	5739	6	3	0.73	3.08	2.92	2.83	3.58	2.83	ja	3	3	3.25	3.25	2.75	2.75	2.75	2.25	3.5	3.75	3.75	3.25	3	3	2.5
TKYHS033	16	28175	24	20	0.64	3.33	3.42	4.08	3.75	3.5	ja	2.75	4	3.25	3.25	3	4	4.5	3.5	4.25	4	3.5	3.75	4	2.5	4
TKYHS034	0	693	11	9	0.27	3	1.75	3.92	3.42	3.25	ja	3	3	3	1.75	1.5	2	4.75	3	4	4	3	3.25	4	2.25	3.5
TKYHS035	0	1074	32	26	0.36	3	3	3	3	3	ja	3	3	3	3	3	3	3	3	3	3	3	3	3	3	3
TKYHS036	2	2725	14	7	0.39	4	3.08	4.25	4.08	3.58	ja	4.5	4	3.5	3.25	3	3	4.75	4.25	3.75	4.75	4.25	3.25	4.5	3.5	2.75
TKYHS037	4	9237	17	13	0.42	3.08	1.83	2.75	2.58	4.33	ja	3.25	2.5	3.5	1.75	2	1.75	3.25	1.75	3.25	3	2.75	2	4.75	4	4.25
TKYHS038	8	13390	23	18	0.67	3.17	2.42	2.58	2.25	4.42	ja	3.75	2.5	3.25	2	2.25	3	1.75	3	3	2.5	2.5	1.75	4.25	4.75	4.25
TKYHS039	6	9178	16	12	0.47	3	2.33	4.5	2.17	3.17	ja	2.75	2.25	4	3	2.5	1.5	5	3.75	4.75	2.25	2	2.25	3.5	1.5	4.5
TKYHS040	2	8328	21	16	0.55	2.17	3.5	3.25	2.83	2.92	ja	2.5	2.25	1.75	3.75	3.5	3.25	4.25	1.75	3.75	2	2.75	3.75	2.5	2.5	3.75
TKYHS041	4	9716	12	8	0.58	3.5	4.5	4	3.58	3.58	ja	4	2.25	4.25	4.25	4.5	4.75	4.5	4	3.5	4	4.5	2.25	3.75	3.25	3.75
TKYHS042	5	10309	11	6	0.50	4.58	2.08	3.42	2.83	2.58	ja	4.5	4.5	4.75	2	1.75	2.5	3.75	3	3.5	2.75	3	2.75	3.25	1.75	2.75
TKYHS043	10	16057	26	23	0.42	5	3.75	3.25	4.33	2.5	ja	5	5	5	3.5	4	3.75	2	3.5	4.25	3.75	5	4.25	3.5	2.5	1.5
TKYHS044	0	0	1	0	0.40	2.92	1.67	4.17	3.08	2.58	ja	3.5	2	3.25	2	1.25	1.75	4.75	3	4.75	2.75	3.75	2.75	2.25	2.25	3.25
TKYHS045	5	13572	10	6	0.60	2.5	3.5	2.17	3.25	1.67	ja	3.25	2.75	1.5	4	3.5	3	3	2	1.5	2.75	4.75	2.25	1.5	2	1.5
TKYHS046	3	6106	9	7	0.31	2.92	2.92	2.58	3.25	3	ja	3.25	2.5	3	3	3.5	2.25	3	1.75	3	3.5	3.75	2.5	3	2.75	3.25
TKYHS048	0	689	10	7	0.57	2.92	2	1.5	4.08	3.33	ja	2.5	4.25	2	2.25	1.75	2	1	1.25	2.25	4	4.25	4	3.75	3.75	2.5
TKYHS049	4	5781	24	20	0.52	4.33	2.42	3.17	3.58	3	ja	5	5	3	1.75	2.75	2.75	3	3	3.5	4	3.75	3	3.75	3	2.25
TKYHS051	0	43	4	0	0.32	3.75	1.75	4.08	3.58	2.17	ja	3.25	3.25	4.75	1.5	1.5	2.25	5	3.5	3.75	3.75	3.25	3.75	2.5	1.75	2.25
TKYHS052	0	12	30	24	0.24	3.08	2.25	2.83	3.17	2.5	ja	3	2.75	3.5	2	2.5	2.25	3	2.25	3.25	3.25	3.25	3	2.75	2.75	2
TKYHS053	6	9835	15	11	0.41	3.5	3.08	3.33	3	2.92	ja	3.5	3.75	3.25	2.5	3.25	3.5	3.25	3.25	3.5	3.5	3	2.5	3.75	2	3
TKYHS054	2	4250	9	5	0.48	2.58	2.33	2.83	2.42	4.33	ja	4	2	1.75	3.75	1.25	2	4	2.25	2.25	2.75	2.5	2	5	4	4
TKYHS055	7	17529	26	23	0.78	3.08	2.5	2.92	3.17	2.83	ja	3	3.25	3	2.75	2.25	2.5	2.75	3.25	2.75	3	3.25	3.25	3.5	2.5	2.5
TKYHS056	1	5473	12	9	0.49	2.42	3.17	4.5	3.25	1.5	ja	2.5	1.5	3.25	2.25	3.5	3.75	4.75	4.25	4.5	3.5	3.75	2.5	2	1.25	1.25
TKYHS057	6	6338	24	20	0.40	4.08	2.75	3.08	3.25	4.83	ja	4.25	4	4	4	2	2.25	3.75	2	3.5	3.25	3.75	2.75	5	5	4.5
TKYHS058	7	10601	21	16	0.38	3.58	2.42	4.17	3.75	3.5	ja	4	1.75	5	1.75	3	2.5	5	3.25	4.25	3.75	4.5	3	3.75	2.75	4
TKYHS060	3	9895	9	5	0.37	3.92	1.83	2.92	4.33	4.67	ja	3.75	5	3	2	2.25	1.25	4	1.75	3	4.25	4.5	4.25	5	4.5	4.5
TKYHS061	0	310	83	78	0.56	3.17	2.17	3.58	3.5	3.58	ja	3	3	3.5	1.75	2.5	2.25	3.75	3.25	3.75	4	4.25	2.25	3.5	3	4.25
TKYHS062	5	17553	34	33	0.53	4.58	4.5	4.42	4.42	2.33	ja	5	4.75	4	4.25	4.25	5	4.75	3.75	4.75	4.75	5	3.5	3	2	2
TKYHS063	0	2447	28	22	0.59	3.33	2.67	2.33	3	2.83	ja	3.25	3.25	3.5	3	2.5	2.5	2.5	2.25	2.25	3	3.25	2.75	3	3	2.5
TKYHS064	5	8550	12	0	0.25	2.92	2.17	4.42	3.17	4.08	ja	5	1	2.75	2.5	2	2	4.75	3.75	4.75	4.5	3.25	1.75	3.75	3.75	4.75
TKYHS065	0	62	32	22	0.28	3.5	3.92	3.33	4.5	1.67	ja	3.5	3.5	3.5	4.25	4	3.5	3	2.5	4.5	4.5	4.75	4.25	2.5	1.5	1
TKYHS067	3	8031	16	11	0.34	2.92	3.25	4.58	2.92	3	ja	2.75	2.75	3.25	2.5	3.75	3.5	5	4	4.75	3	3.25	2.5	3	2	4
TKYHS068	0	744	8	0	0.40	3.75	2.67	3.75	2.08	4.5	ja	4	3	4.25	3.5	1.75	2.75	4.75	2.25	4.25	3	1.5	1.75	4.75	4.25	4.5
TKYHS069	1	2580	5	5	0.44	3.25	2.33	3.42	4.25	3	ja	2.75	4.25	2.75	2.5	1.5	3	4.25	2.25	3.75	4.5	4	4.25	3.75	2.5	2.75
TKYHS071	5	9470	8	4	0.40	3	2.83	2.33	4.17	3.25	ja	2.75	2.75	3.5	3.5	1.75	3.25	2.5	2	2.5	4.25	4.25	4	4.25	2.75	2.75
TKYHS072	3	8460	7	0	0.27	1.83	1	2.58	2.25	3	ja	2	1	2.5	1	1	1	4.75	1	2	1.75	3.5	1.5	3	2.5	3.5
TKYHS073	0	1042	25	21	0.44	4.17	2.25	4.42	4.25	2	ja	3.75	3.75	5	1.75	2.75	2.25	5	4	4.25	4.25	4.75	3.75	3	1.5	1.5
TKYHS075	1	3938	5	1	0.56	3.33	2.17	4.83	3.92	4.17	ja	4	3	3	1.75	2.5	2.25	5	4.5	5	4.75	3.5	3.5	4.75	3.5	4.25
TKYHS076	3	6313	2	2	0.21	4.08	2.67	2.5	3.42	3.58	ja	3.5	4	4.75	2.75	2.5	2.75	2.25	2	3.25	3.5	3.75	3	4	3.75	3
TKYHS077	5	8447	7	3	0.25	3.17	3.08	2.08	2.92	4	ja	3.25	2.75	3.5	4	3.25	2	1.75	1.25	3.25	2.75	3.5	2.5	4.25	4.75	3
TKYHS078	2	1966	12	8	0.30	3.17	2.92	3.83	1.92	3.08	ja	2.75	3	3.75	3.5	2.75	2.5	4.25	3.75	3.5	2.25	1.5	2	3	3	3.25
TKYHS079	5	11472	13	6	0.30	3.17	1.17	3.67	3.25	2.08	ja	2.25	3.25	4	1	1.5	1	4.5	2.75	3.75	3.25	3.5	3	2.5	2.25	1.5
TKYHS080	0	1868	9	3	0.47	2.58	2.83	3.92	3.25	2.08	ja	3.5	1.25	3	2.75	3.25	2.5	4	3.5	4.25	3.5	3.75	2.5	2	2.5	1.75
TKYHS081	3	6908	10	7	0.42	3.92	2.5	2.17	3.33	2.42	ja	3.25	4.5	4	2.75	2.25	2.5	2	1.75	2.75	3.25	3.25	3.5	2.75	2.75	1.75
TKYHS082	0	2497	13	7	0.28	4.08	2.75	2.33	3.42	4.17	ja	4.5	4.75	3	3.5	2.25	2.5	3.25	1.5	2.25	3.5	4	2.75	4.25	4.25	4
TKYHS084	9	16869	11	7	0.61	4.5	3.17	4.25	3.25	3.92	ja	4.25	4.75	4.5	2.75	4	2.75	4.5	4	4.25	3.75	3.75	2.25	4.25	3.25	4.25
TKYHS086	2	4102	8	2	0.17	3.58	3.17	2.17	2.5	4.5	ja	4.5	3	3.25	4	3	2.5	1	2.25	3.25	2.75	2	2.75	4.75	5	3.75
TKYHS087	4	8804	18	15	0.55	3.92	3	4.25	4.17	2.33	ja	3.75	4	4	2	3.75	3.25	4.5	4.5	3.75	4.5	4	4	3	2.25	1.75
TKYHS088	11	18511	16	11	0.41	3.83	3.42	3	4	2.58	ja	3.5	4.25	3.75	4	3.5	2.75	4.25	2.5	2.25	4	4.5	3.5	2	3.5	2.25
TKYHS089	1	4102	3	1	0.20	3.67	2.58	2.75	3.25	3.83	ja	3.75	3.25	4	3	2.25	2.5	2.75	3	2.5	3.75	3.5	2.5	4	3.5	4
TKYHS090	6	12484	8	8	0.40	3.5	2.17	1.83	4.25	2.33	ja	3.5	4.75	2.25	2.25	1.75	2.5	1.75	1.5	2.25	4.5	4.25	4	2.5	3.5	1
TKYHS091	16	21180	19	16	0.39	4	3.58	2.67	3.92	2.92	ja	3.25	4.75	4	3.25	4	3.5	2.5	2.75	2.75	4	4.75	3	4.25	2.75	1.75
TKYHS093	0	3062	6	3	0.22	4.33	3.42	3.42	3.83	1.17	ja	4	5	4	3.25	3.75	3.25	4.5	2.5	3.25	3	4.75	3.75	1.25	1.25	1
TKYHS094	1	3984	9	4	0.63	3.33	3.33	1.92	3.83	3	ja	2.75	5	2.25	3	2.75	4.25	2	1.5	2.25	4	3.5	4	3.75	3.25	2
TKYHS097	0	832	4	4	0.30	4.25	3.75	3.42	4.17	1.83	ja	4.5	4	4.25	4.25	4	3	3.75	1.5	5	4.25	5	3.25	2	2.5	1
TKYHS099	6	11143	6	6	0.36	4.75	1.83	2.25	2.33	4.5	ja	5	5	4.25	1.5	1.75	2.25	2.5	1.75	2.5	2	2	3	4.5	4	5
TKYHS100	0	16	19	19	0.48	2.75	3.67	4	3.75	3.75	ja	4	1	3.25	3.5	4	3.5	4.25	3.5	4.25	4.75	4.5	2	4.75	3.25	3.25
TKYHS101	0	7	19	19	0.44	3.08	3.67	4.08	3.33	2.42	ja	3.25	3	3	4.25	3.25	3.5	4.5	3.75	4	3.75	4.25	2	2	2.5	2.75
TKYHS103	0	0	13	13	0.26	3.33	3.42	3.42	3.33	4.33	ja	5	2	3	4.25	3	3	3.5	2.75	4	2.75	4	3.25	5	4	4
TKYHS104	0	6	31	31	0.47	4.08	3.25	4.17	3.25	2.08	ja	4.75	2.75	4.75	3	3.75	3	5	4.5	3	3.25	3.5	3	3.25	1.25	1.75
TKYHS106	0	2	20	20	0.44	2.83	3.5	2.25	3.67	4.58	ja	2.75	2.5	3.25	4	3.25	3.25	2.5	1.75	2.5	3.75	4.25	3	4.5	4.75	4.5
TKYHS107	0	0	13	13	0.24	3.83	2.5	3.58	4	2.58	ja	3.5	3.75	4.25	2.25	3	2.25	4.5	3.25	3	3.75	4.75	3.5	2.75	1.75	3.25
TKYHS108	0	0	21	21	0.38	3.17	3	2.17	3.25	4.33	ja	3.25	3.75	2.5	3.75	3	2.25	3	1.25	2.25	3.25	4	2.5	4.5	4.5	4
TKYHS109	0	0	13	13	0.47	4.42	3.42	3.42	2.75	3.08	ja	4	4.5	4.75	3.25	3.5	3.5	3.5	3.5	3.25	3.25	2.75	2.25	4	2.5	2.75
TKYHS110	1	531	17	17	0.31	2.58	2.83	2.42	3.92	2	ja	2.5	2.25	3	3	2.25	3.25	2.5	2.5	2.25	4.25	3.5	4	1.75	1.75	2.5
TKYHS111	0	0	20	20	0.39	3	2.92	3.17	3.42	3.08	ja	3.75	3	2.25	3	2.5	3.25	3.25	2	4.25	4.25	2.25	3.75	2.5	2.5	4.25
TKYHS112	0	0	19	19	0.59	3.92	3.5	3.25	2.75	2.42	ja	3.75	4.25	3.75	4	3.25	3.25	4.25	2.5	3	2.5	4	1.75	2.75	3	1.5
TKYHS113	0	0	14	14	0.50	4.17	3.08	3.92	2.58	1.58	ja	4.25	3.25	5	1.75	3.5	4	4.25	3.75	3.75	2.75	3	2	2	1.5	1.25
TKYHS114	0	0	13	13	0.37	3	2.92	3.25	3.42	2.17	ja	3.5	3.25	2.25	2.75	3	3	4	3	2.75	3.25	4	3	2	2.25	2.25
TKYHS115	1	254	24	24	0.36	2.83	3.83	3.08	3	1.58	ja	2.5	1.5	4.5	4.25	3	4.25	3.75	1.75	3.75	3	2.5	3.5	1.75	1.25	1.75
TKYHS116	0	0	19	18	0.55	4.25	3.58	4.08	3.17	2.92	ja	4.25	4.5	4	3	4	3.75	5	3.5	3.75	3.75	3	2.75	3.25	2.5	3
TKYHS117	0	0	19	19	0.56	2.83	2	2.33	2.08	3.83	ja	3.25	2.25	3	2.25	2	1.75	2	2.25	2.75	2.75	1.5	2	3.75	4	3.75
TKYHS119	0	0	18	18	0.44	4.08	2.75	3.5	3.5	3.25	ja	3.75	4.25	4.25	2.5	3	2.75	3.75	2.25	4.5	4	3.5	3	3.5	3.25	3
TKYHS120	6	3177	19	18	0.33	3	3	3.08	3.17	3	ja	2.75	3.25	3	3	3	3	3.25	2.75	3.25	3	3	3.5	3	3	3
TKYHS122	0	162	14	14	0.48	3.83	2.58	2.92	4	3.17	ja	4.75	4.5	2.25	3	2.5	2.25	3.5	1.25	4	4	4.5	3.5	3.75	2.75	3
TKYHS123	0	0	36	36	0.61	3.5	2.58	3.25	2.92	2.83	ja	3.5	3.25	3.75	3	2	2.75	3	3.75	3	3.75	2.75	2.25	3	3	2.5
TKYHS124	14	5765	19	19	0.53	3.83	3	2.92	4.17	2.5	ja	3.5	4.5	3.5	3	3	3	2.5	2.5	3.75	4.25	4	4.25	3.25	1.75	2.5
TKYHS125	0	0	19	19	0.36	3.83	3	4	3.5	3.08	ja	4	3.75	3.75	3.25	2.75	3	4.5	3.75	3.75	3.75	3	3.75	3.75	2.75	2.75
TKYHS001	0	1423	0	0	0.00	3.75	2.08	3	2.92	3	mt	4	4	3.25	2.75	1.75	1.75	3.75	2.25	3	3.5	2.75	2.5	3.75	2.25	3
TKYHS003	2	973	4	3	0.35	2.83	3.25	3.08	4.08	1.17	mt	2.5	2.25	3.75	3	3.5	3.25	3.5	2.75	3	3.75	4.25	4.25	1	1.5	1
TKYHS004	6	9935	13	13	0.78	3.17	2.83	4	4.25	2.42	mt	3.25	2.75	3.5	3	3	2.5	4	3.25	4.75	4.75	4.5	3.5	3	2	2.25
TKYHS005	9	29214	36	35	0.60	3.42	3.92	4.25	4.25	3.42	mt	3.25	3	4	4.5	3.5	3.75	4.25	4.5	4	4.5	4.75	3.5	4.75	2.25	3.25
TKYHS006	2	3406	1	1	1.00	3.67	3.42	1.33	3.67	4.58	mt	4	4	3	4	2.75	3.5	1.25	1.25	1.5	4.25	4	2.75	5	4.75	4
TKYHS008	4	1870	0	0	0.00	3.92	2.5	2.67	4.17	1.33	mt	3	4	4.75	2.5	2.5	2.5	3	1.75	3.25	3.75	5	3.75	1.5	1	1.5
TKYHS010	1	1949	1	1	0.60	4	1.33	1.67	2.58	4	mt	2	5	5	2	1	1	1	1.75	2.25	3.25	1	3.5	4.75	3.5	3.75
TKYHS011	1	9051	2	0	0.73	4	2.75	4.92	3.25	2.42	mt	5	3	4	2.75	2.25	3.25	5	4.75	5	3	3.5	3.25	2.25	3	2
TKYHS012	12	23434	23	18	0.67	3.42	2.25	2.25	3.5	3.25	mt	3.25	3.75	3.25	2	2.25	2.5	2.5	1.75	2.5	3	4	3.5	3.75	3.25	2.75
TKYHS013	0	0	5	5	0.36	3.17	2.83	2.92	3.33	2.42	mt	3.5	2.75	3.25	3	2.75	2.75	3	2.75	3	3.25	3.25	3.5	2	2.25	3
TKYHS014	0	0	0	0	0.00	2.67	2.67	2.83	4.08	3.58	mt	2.75	3	2.25	3.25	2.5	2.25	3.25	1.5	3.75	4.25	3.25	4.75	4.75	4	2
TKYHS015	1	10575	112	112	0.77	3.42	3.42	2.33	3.08	3.67	mt	3.75	3	3.5	4	3.25	3	2.5	2	2.5	3	3.25	3	4.5	3.75	2.75
TKYHS016	7	2284	4	4	0.33	4.42	3.75	4.33	3.25	3.33	mt	4.5	3.75	5	4	4	3.25	3.75	4.75	4.5	3.75	3.5	2.5	3.75	3.5	2.75
TKYHS017	0	9812	46	46	0.43	3.83	2.67	3.5	3.5	5	mt	4.25	3.5	3.75	3.25	2.75	2	4	1.75	4.75	4.5	3	3	5	5	5
TKYHS018	0	2781	8	7	0.72	3.08	2.58	2.83	2.5	2.33	mt	3	3.25	3	2.25	2	3.5	2.5	3.5	2.5	2	2.75	2.75	2.25	2.75	2
TKYHS020	0	3001	51	51	0.65	3.67	2.92	2.08	2.33	2.17	mt	3.75	3.75	3.5	3.75	2.25	2.75	2	2.25	2	1.75	3.5	1.75	2.75	1.5	2.25
TKYHS022	2	7586	27	24	0.57	3.75	1.5	2.25	3.08	4.67	mt	3	3.25	5	1.5	1.75	1.25	2.5	2	2.25	3	3.75	2.5	4.5	4.75	4.75
TKYHS023	1	1450	0	0	0.00	3.83	2.58	3.67	3.17	2.08	mt	3.25	3.25	5	3	2.75	2	5	1.5	4.5	3.5	3	3	2.75	1	2.5
TKYHS024	6	1690	6	6	0.77	2.83	2.33	2.83	3.08	3.83	mt	3	3	2.5	2.5	2	2.5	2.5	2.5	3.5	3.25	3	3	3.25	4	4.25
TKYHS025	0	6349	36	30	0.57	2.42	3.08	2.58	2.75	2.92	mt	2.25	2.75	2.25	4.25	1.75	3.25	3.25	2.5	2	2.5	3	2.75	2.5	3.5	2.75
TKYHS026	18	21097	17	6	0.68	2.5	1.42	3.17	3.83	3.33	mt	3	2.25	2.25	1	1.5	1.75	4.5	1.25	3.75	3.5	3.75	4.25	3.5	3.5	3
TKYHS028	1	18248	30	29	0.66	4	1.5	4.67	2.25	2.75	mt	4.5	3.25	4.25	1	2.5	1	5	4	5	2.25	2	2.5	2.5	2.25	3.5
TKYHS029	0	0	0	0	0.00	3.5	1.67	1.33	2.17	2.25	mt	3.25	4.75	2.5	2.25	1	1.75	1.75	1	1.25	1.25	3	2.25	2.5	3	1.25
TKYHS030	0	26	6	3	0.33	3.42	2.92	3.75	3.67	2.83	mt	2.5	4	3.75	3.25	3	2.5	4.5	3.75	3	3.75	4.5	2.75	3	2.5	3
TKYHS031	3	4419	26	24	0.47	2.92	2.92	3.25	3.08	3.33	mt	3.75	2.25	2.75	3.5	2.5	2.75	3	3.5	3.25	2.75	3.75	2.75	3.75	3.25	3
TKYHS032	1	2371	2	0	0.58	3.08	2.92	2.83	3.58	2.83	mt	3	3	3.25	3.25	2.75	2.75	2.75	2.25	3.5	3.75	3.75	3.25	3	3	2.5
TKYHS033	22	33059	50	50	0.47	3.33	3.42	4.08	3.75	3.5	mt	2.75	4	3.25	3.25	3	4	4.5	3.5	4.25	4	3.5	3.75	4	2.5	4
TKYHS034	1	2280	7	7	0.14	3	1.75	3.92	3.42	3.25	mt	3	3	3	1.75	1.5	2	4.75	3	4	4	3	3.25	4	2.25	3.5
TKYHS035	0	1442	37	34	0.37	3	3	3	3	3	mt	3	3	3	3	3	3	3	3	3	3	3	3	3	3	3
TKYHS036	0	1650	16	4	0.36	4	3.08	4.25	4.08	3.58	mt	4.5	4	3.5	3.25	3	3	4.75	4.25	3.75	4.75	4.25	3.25	4.5	3.5	2.75
TKYHS037	0	751	8	8	0.72	3.08	1.83	2.75	2.58	4.33	mt	3.25	2.5	3.5	1.75	2	1.75	3.25	1.75	3.25	3	2.75	2	4.75	4	4.25
TKYHS038	9	34951	37	30	0.76	3.17	2.42	2.58	2.25	4.42	mt	3.75	2.5	3.25	2	2.25	3	1.75	3	3	2.5	2.5	1.75	4.25	4.75	4.25
TKYHS039	23	52149	32	32	0.67	3	2.33	4.5	2.17	3.17	mt	2.75	2.25	4	3	2.5	1.5	5	3.75	4.75	2.25	2	2.25	3.5	1.5	4.5
TKYHS040	0	4414	29	26	0.72	2.17	3.5	3.25	2.83	2.92	mt	2.5	2.25	1.75	3.75	3.5	3.25	4.25	1.75	3.75	2	2.75	3.75	2.5	2.5	3.75
TKYHS041	4	22508	11	11	0.75	3.5	4.5	4	3.58	3.58	mt	4	2.25	4.25	4.25	4.5	4.75	4.5	4	3.5	4	4.5	2.25	3.75	3.25	3.75
TKYHS042	0	11	1	0	0.83	4.58	2.08	3.42	2.83	2.58	mt	4.5	4.5	4.75	2	1.75	2.5	3.75	3	3.5	2.75	3	2.75	3.25	1.75	2.75
TKYHS043	93	177721	114	114	0.32	5	3.75	3.25	4.33	2.5	mt	5	5	5	3.5	4	3.75	2	3.5	4.25	3.75	5	4.25	3.5	2.5	1.5
TKYHS044	0	498	0	0	0.00	2.92	1.67	4.17	3.08	2.58	mt	3.5	2	3.25	2	1.25	1.75	4.75	3	4.75	2.75	3.75	2.75	2.25	2.25	3.25
TKYHS045	2	5602	16	16	0.59	2.5	3.5	2.17	3.25	1.67	mt	3.25	2.75	1.5	4	3.5	3	3	2	1.5	2.75	4.75	2.25	1.5	2	1.5
TKYHS046	0	1860	8	4	0.54	2.92	2.92	2.58	3.25	3	mt	3.25	2.5	3	3	3.5	2.25	3	1.75	3	3.5	3.75	2.5	3	2.75	3.25
TKYHS048	1	3652	16	12	0.49	2.92	2	1.5	4.08	3.33	mt	2.5	4.25	2	2.25	1.75	2	1	1.25	2.25	4	4.25	4	3.75	3.75	2.5
TKYHS049	2	17456	58	56	0.51	4.33	2.42	3.17	3.58	3	mt	5	5	3	1.75	2.75	2.75	3	3	3.5	4	3.75	3	3.75	3	2.25
TKYHS051	0	465	5	2	0.59	3.75	1.75	4.08	3.58	2.17	mt	3.25	3.25	4.75	1.5	1.5	2.25	5	3.5	3.75	3.75	3.25	3.75	2.5	1.75	2.25
TKYHS052	1	8186	19	15	0.38	3.08	2.25	2.83	3.17	2.5	mt	3	2.75	3.5	2	2.5	2.25	3	2.25	3.25	3.25	3.25	3	2.75	2.75	2
TKYHS053	2	4554	20	19	0.54	3.5	3.08	3.33	3	2.92	mt	3.5	3.75	3.25	2.5	3.25	3.5	3.25	3.25	3.5	3.5	3	2.5	3.75	2	3
TKYHS054	2	3424	7	5	0.40	2.58	2.33	2.83	2.42	4.33	mt	4	2	1.75	3.75	1.25	2	4	2.25	2.25	2.75	2.5	2	5	4	4
TKYHS055	3	14110	60	56	0.66	3.08	2.5	2.92	3.17	2.83	mt	3	3.25	3	2.75	2.25	2.5	2.75	3.25	2.75	3	3.25	3.25	3.5	2.5	2.5
TKYHS056	0	6386	5	4	0.53	2.42	3.17	4.5	3.25	1.5	mt	2.5	1.5	3.25	2.25	3.5	3.75	4.75	4.25	4.5	3.5	3.75	2.5	2	1.25	1.25
TKYHS057	4	2133	16	15	0.47	4.08	2.75	3.08	3.25	4.83	mt	4.25	4	4	4	2	2.25	3.75	2	3.5	3.25	3.75	2.75	5	5	4.5
TKYHS058	2	6735	26	24	0.65	3.58	2.42	4.17	3.75	3.5	mt	4	1.75	5	1.75	3	2.5	5	3.25	4.25	3.75	4.5	3	3.75	2.75	4
TKYHS060	19	41705	38	37	0.26	3.92	1.83	2.92	4.33	4.67	mt	3.75	5	3	2	2.25	1.25	4	1.75	3	4.25	4.5	4.25	5	4.5	4.5
TKYHS061	2	4597	121	119	0.48	3.17	2.17	3.58	3.5	3.58	mt	3	3	3.5	1.75	2.5	2.25	3.75	3.25	3.75	4	4.25	2.25	3.5	3	4.25
TKYHS062	1	20422	51	51	0.45	4.58	4.5	4.42	4.42	2.33	mt	5	4.75	4	4.25	4.25	5	4.75	3.75	4.75	4.75	5	3.5	3	2	2
TKYHS063	3	9267	60	55	0.59	3.33	2.67	2.33	3	2.83	mt	3.25	3.25	3.5	3	2.5	2.5	2.5	2.25	2.25	3	3.25	2.75	3	3	2.5
TKYHS064	0	20	1	0	0.66	2.92	2.17	4.42	3.17	4.08	mt	5	1	2.75	2.5	2	2	4.75	3.75	4.75	4.5	3.25	1.75	3.75	3.75	4.75
TKYHS065	0	1224	16	16	0.32	3.5	3.92	3.33	4.5	1.67	mt	3.5	3.5	3.5	4.25	4	3.5	3	2.5	4.5	4.5	4.75	4.25	2.5	1.5	1
TKYHS067	0	3207	23	23	0.40	2.92	3.25	4.58	2.92	3	mt	2.75	2.75	3.25	2.5	3.75	3.5	5	4	4.75	3	3.25	2.5	3	2	4
TKYHS068	0	130	1	0	0.00	3.75	2.67	3.75	2.08	4.5	mt	4	3	4.25	3.5	1.75	2.75	4.75	2.25	4.25	3	1.5	1.75	4.75	4.25	4.5
TKYHS069	3	9674	3	3	0.77	3.25	2.33	3.42	4.25	3	mt	2.75	4.25	2.75	2.5	1.5	3	4.25	2.25	3.75	4.5	4	4.25	3.75	2.5	2.75
TKYHS071	3	8671	3	3	0.88	3	2.83	2.33	4.17	3.25	mt	2.75	2.75	3.5	3.5	1.75	3.25	2.5	2	2.5	4.25	4.25	4	4.25	2.75	2.75
TKYHS072	2	633	2	0	0.00	1.83	1	2.58	2.25	3	mt	2	1	2.5	1	1	1	4.75	1	2	1.75	3.5	1.5	3	2.5	3.5
TKYHS073	0	41	25	25	0.46	4.17	2.25	4.42	4.25	2	mt	3.75	3.75	5	1.75	2.75	2.25	5	4	4.25	4.25	4.75	3.75	3	1.5	1.5
TKYHS075	0	3842	11	11	0.64	3.33	2.17	4.83	3.92	4.17	mt	4	3	3	1.75	2.5	2.25	5	4.5	5	4.75	3.5	3.5	4.75	3.5	4.25
TKYHS076	4	7281	7	7	0.23	4.08	2.67	2.5	3.42	3.58	mt	3.5	4	4.75	2.75	2.5	2.75	2.25	2	3.25	3.5	3.75	3	4	3.75	3
TKYHS077	0	0	0	0	0.00	3.17	3.08	2.08	2.92	4	mt	3.25	2.75	3.5	4	3.25	2	1.75	1.25	3.25	2.75	3.5	2.5	4.25	4.75	3
TKYHS078	1	8050	3	3	1.00	3.17	2.92	3.83	1.92	3.08	mt	2.75	3	3.75	3.5	2.75	2.5	4.25	3.75	3.5	2.25	1.5	2	3	3	3.25
TKYHS079	2	1641	4	3	0.85	3.17	1.17	3.67	3.25	2.08	mt	2.25	3.25	4	1	1.5	1	4.5	2.75	3.75	3.25	3.5	3	2.5	2.25	1.5
TKYHS080	0	622	6	6	0.50	2.58	2.83	3.92	3.25	2.08	mt	3.5	1.25	3	2.75	3.25	2.5	4	3.5	4.25	3.5	3.75	2.5	2	2.5	1.75
TKYHS081	1	2106	3	3	0.70	3.92	2.5	2.17	3.33	2.42	mt	3.25	4.5	4	2.75	2.25	2.5	2	1.75	2.75	3.25	3.25	3.5	2.75	2.75	1.75
TKYHS082	0	5913	7	7	0.56	4.08	2.75	2.33	3.42	4.17	mt	4.5	4.75	3	3.5	2.25	2.5	3.25	1.5	2.25	3.5	4	2.75	4.25	4.25	4
TKYHS084	13	32630	19	16	0.51	4.5	3.17	4.25	3.25	3.92	mt	4.25	4.75	4.5	2.75	4	2.75	4.5	4	4.25	3.75	3.75	2.25	4.25	3.25	4.25
TKYHS086	0	6435	10	6	0.68	3.58	3.17	2.17	2.5	4.5	mt	4.5	3	3.25	4	3	2.5	1	2.25	3.25	2.75	2	2.75	4.75	5	3.75
TKYHS087	4	18464	68	68	0.63	3.92	3	4.25	4.17	2.33	mt	3.75	4	4	2	3.75	3.25	4.5	4.5	3.75	4.5	4	4	3	2.25	1.75
TKYHS088	18	36519	26	21	0.50	3.83	3.42	3	4	2.58	mt	3.5	4.25	3.75	4	3.5	2.75	4.25	2.5	2.25	4	4.5	3.5	2	3.5	2.25
TKYHS089	1	7422	10	10	0.68	3.67	2.58	2.75	3.25	3.83	mt	3.75	3.25	4	3	2.25	2.5	2.75	3	2.5	3.75	3.5	2.5	4	3.5	4
TKYHS090	0	160	23	20	0.41	3.5	2.17	1.83	4.25	2.33	mt	3.5	4.75	2.25	2.25	1.75	2.5	1.75	1.5	2.25	4.5	4.25	4	2.5	3.5	1
TKYHS091	16	14964	16	16	0.81	4	3.58	2.67	3.92	2.92	mt	3.25	4.75	4	3.25	4	3.5	2.5	2.75	2.75	4	4.75	3	4.25	2.75	1.75
TKYHS093	0	3405	12	10	0.47	4.33	3.42	3.42	3.83	1.17	mt	4	5	4	3.25	3.75	3.25	4.5	2.5	3.25	3	4.75	3.75	1.25	1.25	1
TKYHS094	1	5257	8	7	0.80	3.33	3.33	1.92	3.83	3	mt	2.75	5	2.25	3	2.75	4.25	2	1.5	2.25	4	3.5	4	3.75	3.25	2
TKYHS097	2	750	1	1	0.66	4.25	3.75	3.42	4.17	1.83	mt	4.5	4	4.25	4.25	4	3	3.75	1.5	5	4.25	5	3.25	2	2.5	1
TKYHS099	2	8262	8	8	0.76	4.75	1.83	2.25	2.33	4.5	mt	5	5	4.25	1.5	1.75	2.25	2.5	1.75	2.5	2	2	3	4.5	4	5
TKYHS100	1	307	78	78	0.60	2.75	3.67	4	3.75	3.75	mt	4	1	3.25	3.5	4	3.5	4.25	3.5	4.25	4.75	4.5	2	4.75	3.25	3.25
TKYHS101	8	2750	18	18	0.62	3.08	3.67	4.08	3.33	2.42	mt	3.25	3	3	4.25	3.25	3.5	4.5	3.75	4	3.75	4.25	2	2	2.5	2.75
TKYHS103	0	210	5	5	0.52	3.33	3.42	3.42	3.33	4.33	mt	5	2	3	4.25	3	3	3.5	2.75	4	2.75	4	3.25	5	4	4
TKYHS104	0	0	127	127	0.43	4.08	3.25	4.17	3.25	2.08	mt	4.75	2.75	4.75	3	3.75	3	5	4.5	3	3.25	3.5	3	3.25	1.25	1.75
TKYHS106	8	3903	44	43	0.46	2.83	3.5	2.25	3.67	4.58	mt	2.75	2.5	3.25	4	3.25	3.25	2.5	1.75	2.5	3.75	4.25	3	4.5	4.75	4.5
TKYHS107	0	63	2	2	0.50	3.83	2.5	3.58	4	2.58	mt	3.5	3.75	4.25	2.25	3	2.25	4.5	3.25	3	3.75	4.75	3.5	2.75	1.75	3.25
TKYHS108	0	599	71	71	0.59	3.17	3	2.17	3.25	4.33	mt	3.25	3.75	2.5	3.75	3	2.25	3	1.25	2.25	3.25	4	2.5	4.5	4.5	4
TKYHS109	0	0	19	19	0.53	4.42	3.42	3.42	2.75	3.08	mt	4	4.5	4.75	3.25	3.5	3.5	3.5	3.5	3.25	3.25	2.75	2.25	4	2.5	2.75
TKYHS110	0	75	60	58	0.64	2.58	2.83	2.42	3.92	2	mt	2.5	2.25	3	3	2.25	3.25	2.5	2.5	2.25	4.25	3.5	4	1.75	1.75	2.5
TKYHS111	6	2598	69	68	0.59	3	2.92	3.17	3.42	3.08	mt	3.75	3	2.25	3	2.5	3.25	3.25	2	4.25	4.25	2.25	3.75	2.5	2.5	4.25
TKYHS112	12	4169	55	55	0.61	3.92	3.5	3.25	2.75	2.42	mt	3.75	4.25	3.75	4	3.25	3.25	4.25	2.5	3	2.5	4	1.75	2.75	3	1.5
TKYHS113	0	0	3	3	0.55	4.17	3.08	3.92	2.58	1.58	mt	4.25	3.25	5	1.75	3.5	4	4.25	3.75	3.75	2.75	3	2	2	1.5	1.25
TKYHS114	0	0	32	32	0.58	3	2.92	3.25	3.42	2.17	mt	3.5	3.25	2.25	2.75	3	3	4	3	2.75	3.25	4	3	2	2.25	2.25
TKYHS115	0	352	34	31	0.43	2.83	3.83	3.08	3	1.58	mt	2.5	1.5	4.5	4.25	3	4.25	3.75	1.75	3.75	3	2.5	3.5	1.75	1.25	1.75
TKYHS116	0	0	18	17	0.69	4.25	3.58	4.08	3.17	2.92	mt	4.25	4.5	4	3	4	3.75	5	3.5	3.75	3.75	3	2.75	3.25	2.5	3
TKYHS117	0	0	23	23	0.73	2.83	2	2.33	2.08	3.83	mt	3.25	2.25	3	2.25	2	1.75	2	2.25	2.75	2.75	1.5	2	3.75	4	3.75
TKYHS119	1	370	30	30	0.63	4.08	2.75	3.5	3.5	3.25	mt	3.75	4.25	4.25	2.5	3	2.75	3.75	2.25	4.5	4	3.5	3	3.5	3.25	3
TKYHS120	1	1428	32	31	0.48	3	3	3.08	3.17	3	mt	2.75	3.25	3	3	3	3	3.25	2.75	3.25	3	3	3.5	3	3	3
TKYHS122	0	0	6	6	0.63	3.83	2.58	2.92	4	3.17	mt	4.75	4.5	2.25	3	2.5	2.25	3.5	1.25	4	4	4.5	3.5	3.75	2.75	3
TKYHS123	0	0	19	19	0.53	3.5	2.58	3.25	2.92	2.83	mt	3.5	3.25	3.75	3	2	2.75	3	3.75	3	3.75	2.75	2.25	3	3	2.5
TKYHS124	29	10739	85	85	0.62	3.83	3	2.92	4.17	2.5	mt	3.5	4.5	3.5	3	3	3	2.5	2.5	3.75	4.25	4	4.25	3.25	1.75	2.5
TKYHS125	1	403	55	54	0.47	3.83	3	4	3.5	3.08	mt	4	3.75	3.75	3.25	2.75	3	4.5	3.75	3.75	3.75	3	3.75	3.75	2.75	2.75
TKYHS001	0	0	0	0	0.00	3.75	2.08	3	2.92	3	en	4	4	3.25	2.75	1.75	1.75	3.75	2.25	3	3.5	2.75	2.5	3.75	2.25	3
TKYHS003	0	389	1	1	0.50	2.83	3.25	3.08	4.08	1.17	en	2.5	2.25	3.75	3	3.5	3.25	3.5	2.75	3	3.75	4.25	4.25	1	1.5	1
TKYHS004	11	8819	10	10	0.90	3.17	2.83	4	4.25	2.42	en	3.25	2.75	3.5	3	3	2.5	4	3.25	4.75	4.75	4.5	3.5	3	2	2.25
TKYHS005	0	0	0	0	0.00	3.42	3.92	4.25	4.25	3.42	en	3.25	3	4	4.5	3.5	3.75	4.25	4.5	4	4.5	4.75	3.5	4.75	2.25	3.25
TKYHS006	5	4801	13	7	0.80	3.67	3.42	1.33	3.67	4.58	en	4	4	3	4	2.75	3.5	1.25	1.25	1.5	4.25	4	2.75	5	4.75	4
TKYHS008	0	396	1	0	0.42	3.92	2.5	2.67	4.17	1.33	en	3	4	4.75	2.5	2.5	2.5	3	1.75	3.25	3.75	5	3.75	1.5	1	1.5
TKYHS010	3	1928	6	6	0.91	4	1.33	1.67	2.58	4	en	2	5	5	2	1	1	1	1.75	2.25	3.25	1	3.5	4.75	3.5	3.75
TKYHS011	0	0	0	0	0.00	4	2.75	4.92	3.25	2.42	en	5	3	4	2.75	2.25	3.25	5	4.75	5	3	3.5	3.25	2.25	3	2
TKYHS012	1	4233	3	2	0.38	3.42	2.25	2.25	3.5	3.25	en	3.25	3.75	3.25	2	2.25	2.5	2.5	1.75	2.5	3	4	3.5	3.75	3.25	2.75
TKYHS013	0	0	0	0	0.00	3.17	2.83	2.92	3.33	2.42	en	3.5	2.75	3.25	3	2.75	2.75	3	2.75	3	3.25	3.25	3.5	2	2.25	3
TKYHS014	1	527	0	0	0.00	2.67	2.67	2.83	4.08	3.58	en	2.75	3	2.25	3.25	2.5	2.25	3.25	1.5	3.75	4.25	3.25	4.75	4.75	4	2
TKYHS015	1	183	60	60	0.63	3.42	3.42	2.33	3.08	3.67	en	3.75	3	3.5	4	3.25	3	2.5	2	2.5	3	3.25	3	4.5	3.75	2.75
TKYHS016	22	12664	19	18	0.58	4.42	3.75	4.33	3.25	3.33	en	4.5	3.75	5	4	4	3.25	3.75	4.75	4.5	3.75	3.5	2.5	3.75	3.5	2.75
TKYHS017	0	0	6	6	0.83	3.83	2.67	3.5	3.5	5	en	4.25	3.5	3.75	3.25	2.75	2	4	1.75	4.75	4.5	3	3	5	5	5
TKYHS018	0	358	10	10	0.49	3.08	2.58	2.83	2.5	2.33	en	3	3.25	3	2.25	2	3.5	2.5	3.5	2.5	2	2.75	2.75	2.25	2.75	2
TKYHS020	0	4122	91	91	0.71	3.67	2.92	2.08	2.33	2.17	en	3.75	3.75	3.5	3.75	2.25	2.75	2	2.25	2	1.75	3.5	1.75	2.75	1.5	2.25
TKYHS022	3	6488	12	11	0.59	3.75	1.5	2.25	3.08	4.67	en	3	3.25	5	1.5	1.75	1.25	2.5	2	2.25	3	3.75	2.5	4.5	4.75	4.75
TKYHS023	0	599	0	0	0.00	3.83	2.58	3.67	3.17	2.08	en	3.25	3.25	5	3	2.75	2	5	1.5	4.5	3.5	3	3	2.75	1	2.5
TKYHS024	8	2457	8	8	1.00	2.83	2.33	2.83	3.08	3.83	en	3	3	2.5	2.5	2	2.5	2.5	2.5	3.5	3.25	3	3	3.25	4	4.25
TKYHS025	0	0	177	177	0.69	2.42	3.08	2.58	2.75	2.92	en	2.25	2.75	2.25	4.25	1.75	3.25	3.25	2.5	2	2.5	3	2.75	2.5	3.5	2.75
TKYHS026	18	22607	20	14	0.67	2.5	1.42	3.17	3.83	3.33	en	3	2.25	2.25	1	1.5	1.75	4.5	1.25	3.75	3.5	3.75	4.25	3.5	3.5	3
TKYHS028	0	405	0	0	0.00	4	1.5	4.67	2.25	2.75	en	4.5	3.25	4.25	1	2.5	1	5	4	5	2.25	2	2.5	2.5	2.25	3.5
TKYHS029	0	0	0	0	0.00	3.5	1.67	1.33	2.17	2.25	en	3.25	4.75	2.5	2.25	1	1.75	1.75	1	1.25	1.25	3	2.25	2.5	3	1.25
TKYHS030	0	0	18	17	0.92	3.42	2.92	3.75	3.67	2.83	en	2.5	4	3.75	3.25	3	2.5	4.5	3.75	3	3.75	4.5	2.75	3	2.5	3
TKYHS031	17	5523	38	38	0.69	2.92	2.92	3.25	3.08	3.33	en	3.75	2.25	2.75	3.5	2.5	2.75	3	3.5	3.25	2.75	3.75	2.75	3.75	3.25	3
TKYHS032	0	583	0	0	0.00	3.08	2.92	2.83	3.58	2.83	en	3	3	3.25	3.25	2.75	2.75	2.75	2.25	3.5	3.75	3.75	3.25	3	3	2.5
TKYHS033	15	4877	27	27	0.60	3.33	3.42	4.08	3.75	3.5	en	2.75	4	3.25	3.25	3	4	4.5	3.5	4.25	4	3.5	3.75	4	2.5	4
TKYHS034	0	0	0	0	0.00	3	1.75	3.92	3.42	3.25	en	3	3	3	1.75	1.5	2	4.75	3	4	4	3	3.25	4	2.25	3.5
TKYHS035	0	2	16	15	0.62	3	3	3	3	3	en	3	3	3	3	3	3	3	3	3	3	3	3	3	3	3
TKYHS036	4	887	32	24	0.55	4	3.08	4.25	4.08	3.58	en	4.5	4	3.5	3.25	3	3	4.75	4.25	3.75	4.75	4.25	3.25	4.5	3.5	2.75
TKYHS037	0	180	0	0	0.00	3.08	1.83	2.75	2.58	4.33	en	3.25	2.5	3.5	1.75	2	1.75	3.25	1.75	3.25	3	2.75	2	4.75	4	4.25
TKYHS038	2	540	5	5	0.95	3.17	2.42	2.58	2.25	4.42	en	3.75	2.5	3.25	2	2.25	3	1.75	3	3	2.5	2.5	1.75	4.25	4.75	4.25
TKYHS039	9	2747	7	7	0.95	3	2.33	4.5	2.17	3.17	en	2.75	2.25	4	3	2.5	1.5	5	3.75	4.75	2.25	2	2.25	3.5	1.5	4.5
TKYHS040	4	26508	32	24	0.80	2.17	3.5	3.25	2.83	2.92	en	2.5	2.25	1.75	3.75	3.5	3.25	4.25	1.75	3.75	2	2.75	3.75	2.5	2.5	3.75
TKYHS041	0	225	0	0	0.00	3.5	4.5	4	3.58	3.58	en	4	2.25	4.25	4.25	4.5	4.75	4.5	4	3.5	4	4.5	2.25	3.75	3.25	3.75
TKYHS042	0	2227	0	0	0.00	4.58	2.08	3.42	2.83	2.58	en	4.5	4.5	4.75	2	1.75	2.5	3.75	3	3.5	2.75	3	2.75	3.25	1.75	2.75
TKYHS043	20	13860	35	34	0.56	5	3.75	3.25	4.33	2.5	en	5	5	5	3.5	4	3.75	2	3.5	4.25	3.75	5	4.25	3.5	2.5	1.5
TKYHS044	0	0	0	0	0.00	2.92	1.67	4.17	3.08	2.58	en	3.5	2	3.25	2	1.25	1.75	4.75	3	4.75	2.75	3.75	2.75	2.25	2.25	3.25
TKYHS045	0	0	0	0	0.00	2.5	3.5	2.17	3.25	1.67	en	3.25	2.75	1.5	4	3.5	3	3	2	1.5	2.75	4.75	2.25	1.5	2	1.5
TKYHS046	0	0	3	1	0.42	2.92	2.92	2.58	3.25	3	en	3.25	2.5	3	3	3.5	2.25	3	1.75	3	3.5	3.75	2.5	3	2.75	3.25
TKYHS048	3	1718	8	6	0.44	2.92	2	1.5	4.08	3.33	en	2.5	4.25	2	2.25	1.75	2	1	1.25	2.25	4	4.25	4	3.75	3.75	2.5
TKYHS049	1	1154	20	20	0.74	4.33	2.42	3.17	3.58	3	en	5	5	3	1.75	2.75	2.75	3	3	3.5	4	3.75	3	3.75	3	2.25
TKYHS051	0	1	13	13	0.78	3.75	1.75	4.08	3.58	2.17	en	3.25	3.25	4.75	1.5	1.5	2.25	5	3.5	3.75	3.75	3.25	3.75	2.5	1.75	2.25
TKYHS052	1	241	7	6	0.92	3.08	2.25	2.83	3.17	2.5	en	3	2.75	3.5	2	2.5	2.25	3	2.25	3.25	3.25	3.25	3	2.75	2.75	2
TKYHS053	2	2352	5	5	0.69	3.5	3.08	3.33	3	2.92	en	3.5	3.75	3.25	2.5	3.25	3.5	3.25	3.25	3.5	3.5	3	2.5	3.75	2	3
TKYHS054	0	877	2	2	0.43	2.58	2.33	2.83	2.42	4.33	en	4	2	1.75	3.75	1.25	2	4	2.25	2.25	2.75	2.5	2	5	4	4
TKYHS055	21	45916	49	44	0.71	3.08	2.5	2.92	3.17	2.83	en	3	3.25	3	2.75	2.25	2.5	2.75	3.25	2.75	3	3.25	3.25	3.5	2.5	2.5
TKYHS056	0	0	0	0	0.00	2.42	3.17	4.5	3.25	1.5	en	2.5	1.5	3.25	2.25	3.5	3.75	4.75	4.25	4.5	3.5	3.75	2.5	2	1.25	1.25
TKYHS057	3	709	5	5	0.54	4.08	2.75	3.08	3.25	4.83	en	4.25	4	4	4	2	2.25	3.75	2	3.5	3.25	3.75	2.75	5	5	4.5
TKYHS058	2	1178	20	17	0.51	3.58	2.42	4.17	3.75	3.5	en	4	1.75	5	1.75	3	2.5	5	3.25	4.25	3.75	4.5	3	3.75	2.75	4
TKYHS060	10	9631	10	10	0.52	3.92	1.83	2.92	4.33	4.67	en	3.75	5	3	2	2.25	1.25	4	1.75	3	4.25	4.5	4.25	5	4.5	4.5
TKYHS061	0	911	246	246	0.73	3.17	2.17	3.58	3.5	3.58	en	3	3	3.5	1.75	2.5	2.25	3.75	3.25	3.75	4	4.25	2.25	3.5	3	4.25
TKYHS062	0	2	17	16	0.78	4.58	4.5	4.42	4.42	2.33	en	5	4.75	4	4.25	4.25	5	4.75	3.75	4.75	4.75	5	3.5	3	2	2
TKYHS063	0	52	31	31	0.79	3.33	2.67	2.33	3	2.83	en	3.25	3.25	3.5	3	2.5	2.5	2.5	2.25	2.25	3	3.25	2.75	3	3	2.5
TKYHS064	0	4	16	5	0.69	2.92	2.17	4.42	3.17	4.08	en	5	1	2.75	2.5	2	2	4.75	3.75	4.75	4.5	3.25	1.75	3.75	3.75	4.75
TKYHS065	0	0	19	19	0.74	3.5	3.92	3.33	4.5	1.67	en	3.5	3.5	3.5	4.25	4	3.5	3	2.5	4.5	4.5	4.75	4.25	2.5	1.5	1
TKYHS067	0	0	0	0	0.00	2.92	3.25	4.58	2.92	3	en	2.75	2.75	3.25	2.5	3.75	3.5	5	4	4.75	3	3.25	2.5	3	2	4
TKYHS068	0	0	0	0	0.00	3.75	2.67	3.75	2.08	4.5	en	4	3	4.25	3.5	1.75	2.75	4.75	2.25	4.25	3	1.5	1.75	4.75	4.25	4.5
TKYHS069	0	1691	0	0	0.00	3.25	2.33	3.42	4.25	3	en	2.75	4.25	2.75	2.5	1.5	3	4.25	2.25	3.75	4.5	4	4.25	3.75	2.5	2.75
TKYHS071	1	1306	1	1	1.00	3	2.83	2.33	4.17	3.25	en	2.75	2.75	3.5	3.5	1.75	3.25	2.5	2	2.5	4.25	4.25	4	4.25	2.75	2.75
TKYHS072	1	163	0	0	0.00	1.83	1	2.58	2.25	3	en	2	1	2.5	1	1	1	4.75	1	2	1.75	3.5	1.5	3	2.5	3.5
TKYHS073	2	526	14	14	0.76	4.17	2.25	4.42	4.25	2	en	3.75	3.75	5	1.75	2.75	2.25	5	4	4.25	4.25	4.75	3.75	3	1.5	1.5
TKYHS075	0	0	0	0	0.00	3.33	2.17	4.83	3.92	4.17	en	4	3	3	1.75	2.5	2.25	5	4.5	5	4.75	3.5	3.5	4.75	3.5	4.25
TKYHS076	2	587	2	2	0.83	4.08	2.67	2.5	3.42	3.58	en	3.5	4	4.75	2.75	2.5	2.75	2.25	2	3.25	3.5	3.75	3	4	3.75	3
TKYHS077	0	2893	0	0	0.00	3.17	3.08	2.08	2.92	4	en	3.25	2.75	3.5	4	3.25	2	1.75	1.25	3.25	2.75	3.5	2.5	4.25	4.75	3
TKYHS078	0	0	0	0	0.00	3.17	2.92	3.83	1.92	3.08	en	2.75	3	3.75	3.5	2.75	2.5	4.25	3.75	3.5	2.25	1.5	2	3	3	3.25
TKYHS079	5	1025	7	6	0.63	3.17	1.17	3.67	3.25	2.08	en	2.25	3.25	4	1	1.5	1	4.5	2.75	3.75	3.25	3.5	3	2.5	2.25	1.5
TKYHS080	0	1511	24	9	0.49	2.58	2.83	3.92	3.25	2.08	en	3.5	1.25	3	2.75	3.25	2.5	4	3.5	4.25	3.5	3.75	2.5	2	2.5	1.75
TKYHS081	0	0	0	0	0.00	3.92	2.5	2.17	3.33	2.42	en	3.25	4.5	4	2.75	2.25	2.5	2	1.75	2.75	3.25	3.25	3.5	2.75	2.75	1.75
TKYHS082	1	3020	0	0	0.00	4.08	2.75	2.33	3.42	4.17	en	4.5	4.75	3	3.5	2.25	2.5	3.25	1.5	2.25	3.5	4	2.75	4.25	4.25	4
TKYHS084	1	5108	1	1	1.00	4.5	3.17	4.25	3.25	3.92	en	4.25	4.75	4.5	2.75	4	2.75	4.5	4	4.25	3.75	3.75	2.25	4.25	3.25	4.25
TKYHS086	0	0	2	2	0.83	3.58	3.17	2.17	2.5	4.5	en	4.5	3	3.25	4	3	2.5	1	2.25	3.25	2.75	2	2.75	4.75	5	3.75
TKYHS087	0	0	17	17	0.78	3.92	3	4.25	4.17	2.33	en	3.75	4	4	2	3.75	3.25	4.5	4.5	3.75	4.5	4	4	3	2.25	1.75
TKYHS088	0	0	0	0	0.00	3.83	3.42	3	4	2.58	en	3.5	4.25	3.75	4	3.5	2.75	4.25	2.5	2.25	4	4.5	3.5	2	3.5	2.25
TKYHS089	0	1019	0	0	0.00	3.67	2.58	2.75	3.25	3.83	en	3.75	3.25	4	3	2.25	2.5	2.75	3	2.5	3.75	3.5	2.5	4	3.5	4
TKYHS090	0	0	0	0	0.00	3.5	2.17	1.83	4.25	2.33	en	3.5	4.75	2.25	2.25	1.75	2.5	1.75	1.5	2.25	4.5	4.25	4	2.5	3.5	1
TKYHS091	11	5584	11	11	0.71	4	3.58	2.67	3.92	2.92	en	3.25	4.75	4	3.25	4	3.5	2.5	2.75	2.75	4	4.75	3	4.25	2.75	1.75
TKYHS093	0	0	1	1	1.00	4.33	3.42	3.42	3.83	1.17	en	4	5	4	3.25	3.75	3.25	4.5	2.5	3.25	3	4.75	3.75	1.25	1.25	1
TKYHS094	0	282	7	6	0.71	3.33	3.33	1.92	3.83	3	en	2.75	5	2.25	3	2.75	4.25	2	1.5	2.25	4	3.5	4	3.75	3.25	2
TKYHS097	1	473	1	1	1.00	4.25	3.75	3.42	4.17	1.83	en	4.5	4	4.25	4.25	4	3	3.75	1.5	5	4.25	5	3.25	2	2.5	1
TKYHS099	0	0	0	0	0.00	4.75	1.83	2.25	2.33	4.5	en	5	5	4.25	1.5	1.75	2.25	2.5	1.75	2.5	2	2	3	4.5	4	5
TKYHS100	2	332	66	66	0.64	2.75	3.67	4	3.75	3.75	en	4	1	3.25	3.5	4	3.5	4.25	3.5	4.25	4.75	4.5	2	4.75	3.25	3.25
TKYHS101	0	61	69	69	0.58	3.08	3.67	4.08	3.33	2.42	en	3.25	3	3	4.25	3.25	3.5	4.5	3.75	4	3.75	4.25	2	2	2.5	2.75
TKYHS103	0	0	56	55	0.77	3.33	3.42	3.42	3.33	4.33	en	5	2	3	4.25	3	3	3.5	2.75	4	2.75	4	3.25	5	4	4
TKYHS104	1	213	27	27	0.76	4.08	3.25	4.17	3.25	2.08	en	4.75	2.75	4.75	3	3.75	3	5	4.5	3	3.25	3.5	3	3.25	1.25	1.75
TKYHS106	3	815	74	71	0.52	2.83	3.5	2.25	3.67	4.58	en	2.75	2.5	3.25	4	3.25	3.25	2.5	1.75	2.5	3.75	4.25	3	4.5	4.75	4.5
TKYHS107	2	350	35	34	0.60	3.83	2.5	3.58	4	2.58	en	3.5	3.75	4.25	2.25	3	2.25	4.5	3.25	3	3.75	4.75	3.5	2.75	1.75	3.25
TKYHS108	0	7	100	100	0.84	3.17	3	2.17	3.25	4.33	en	3.25	3.75	2.5	3.75	3	2.25	3	1.25	2.25	3.25	4	2.5	4.5	4.5	4
TKYHS109	0	0	9	9	0.94	4.42	3.42	3.42	2.75	3.08	en	4	4.5	4.75	3.25	3.5	3.5	3.5	3.5	3.25	3.25	2.75	2.25	4	2.5	2.75
TKYHS110	0	37	22	21	0.89	2.58	2.83	2.42	3.92	2	en	2.5	2.25	3	3	2.25	3.25	2.5	2.5	2.25	4.25	3.5	4	1.75	1.75	2.5
TKYHS111	0	36	38	37	0.64	3	2.92	3.17	3.42	3.08	en	3.75	3	2.25	3	2.5	3.25	3.25	2	4.25	4.25	2.25	3.75	2.5	2.5	4.25
TKYHS112	0	46	95	95	0.87	3.92	3.5	3.25	2.75	2.42	en	3.75	4.25	3.75	4	3.25	3.25	4.25	2.5	3	2.5	4	1.75	2.75	3	1.5
TKYHS113	0	142	44	44	0.89	4.17	3.08	3.92	2.58	1.58	en	4.25	3.25	5	1.75	3.5	4	4.25	3.75	3.75	2.75	3	2	2	1.5	1.25
TKYHS114	0	0	19	19	0.47	3	2.92	3.25	3.42	2.17	en	3.5	3.25	2.25	2.75	3	3	4	3	2.75	3.25	4	3	2	2.25	2.25
TKYHS115	1	101	26	24	0.41	2.83	3.83	3.08	3	1.58	en	2.5	1.5	4.5	4.25	3	4.25	3.75	1.75	3.75	3	2.5	3.5	1.75	1.25	1.75
TKYHS116	0	0	22	22	0.90	4.25	3.58	4.08	3.17	2.92	en	4.25	4.5	4	3	4	3.75	5	3.5	3.75	3.75	3	2.75	3.25	2.5	3
TKYHS117	0	0	20	18	0.77	2.83	2	2.33	2.08	3.83	en	3.25	2.25	3	2.25	2	1.75	2	2.25	2.75	2.75	1.5	2	3.75	4	3.75
TKYHS119	0	0	27	27	0.80	4.08	2.75	3.5	3.5	3.25	en	3.75	4.25	4.25	2.5	3	2.75	3.75	2.25	4.5	4	3.5	3	3.5	3.25	3
TKYHS120	10	2836	59	52	0.64	3	3	3.08	3.17	3	en	2.75	3.25	3	3	3	3	3.25	2.75	3.25	3	3	3.5	3	3	3
TKYHS122	0	0	7	7	1.00	3.83	2.58	2.92	4	3.17	en	4.75	4.5	2.25	3	2.5	2.25	3.5	1.25	4	4	4.5	3.5	3.75	2.75	3
TKYHS123	0	23	250	250	0.88	3.5	2.58	3.25	2.92	2.83	en	3.5	3.25	3.75	3	2	2.75	3	3.75	3	3.75	2.75	2.25	3	3	2.5
TKYHS124	63	23118	195	194	0.72	3.83	3	2.92	4.17	2.5	en	3.5	4.5	3.5	3	3	3	2.5	2.5	3.75	4.25	4	4.25	3.25	1.75	2.5
TKYHS125	0	56	39	39	0.62	3.83	3	4	3.5	3.08	en	4	3.75	3.75	3.25	2.75	3	4.5	3.75	3.75	3.75	3	3.75	3.75	2.75	2.75
TKYHS001	0	1684	4	1	0.11	3.75	2.08	3	2.92	3	sc	4	4	3.25	2.75	1.75	1.75	3.75	2.25	3	3.5	2.75	2.5	3.75	2.25	3
TKYHS003	4	6699	6	6	0.55	2.83	3.25	3.08	4.08	1.17	sc	2.5	2.25	3.75	3	3.5	3.25	3.5	2.75	3	3.75	4.25	4.25	1	1.5	1
TKYHS004	1	6306	6	5	0.63	3.17	2.83	4	4.25	2.42	sc	3.25	2.75	3.5	3	3	2.5	4	3.25	4.75	4.75	4.5	3.5	3	2	2.25
TKYHS005	1	2709	16	16	0.40	3.42	3.92	4.25	4.25	3.42	sc	3.25	3	4	4.5	3.5	3.75	4.25	4.5	4	4.5	4.75	3.5	4.75	2.25	3.25
TKYHS006	1	3084	5	3	0.53	3.67	3.42	1.33	3.67	4.58	sc	4	4	3	4	2.75	3.5	1.25	1.25	1.5	4.25	4	2.75	5	4.75	4
TKYHS008	4	7945	3	3	0.80	3.92	2.5	2.67	4.17	1.33	sc	3	4	4.75	2.5	2.5	2.5	3	1.75	3.25	3.75	5	3.75	1.5	1	1.5
TKYHS010	4	5139	5	5	0.64	4	1.33	1.67	2.58	4	sc	2	5	5	2	1	1	1	1.75	2.25	3.25	1	3.5	4.75	3.5	3.75
TKYHS011	0	0	0	0	0	4	2.75	4.92	3.25	2.42	sc	5	3	4	2.75	2.25	3.25	5	4.75	5	3	3.5	3.25	2.25	3	2
TKYHS012	2	4211	3	3	0.80	3.42	2.25	2.25	3.5	3.25	sc	3.25	3.75	3.25	2	2.25	2.5	2.5	1.75	2.5	3	4	3.5	3.75	3.25	2.75
TKYHS013	0	812	7	5	0.32	3.17	2.83	2.92	3.33	2.42	sc	3.5	2.75	3.25	3	2.75	2.75	3	2.75	3	3.25	3.25	3.5	2	2.25	3
TKYHS014	1	2700	2	1	0.55	2.67	2.67	2.83	4.08	3.58	sc	2.75	3	2.25	3.25	2.5	2.25	3.25	1.5	3.75	4.25	3.25	4.75	4.75	4	2
TKYHS015	0	4898	33	33	0.64	3.42	3.42	2.33	3.08	3.67	sc	3.75	3	3.5	4	3.25	3	2.5	2	2.5	3	3.25	3	4.5	3.75	2.75
TKYHS016	6	10038	3	3	0.22	4.42	3.75	4.33	3.25	3.33	sc	4.5	3.75	5	4	4	3.25	3.75	4.75	4.5	3.75	3.5	2.5	3.75	3.5	2.75
TKYHS017	0	4604	10	10	0.75	3.83	2.67	3.5	3.5	5	sc	4.25	3.5	3.75	3.25	2.75	2	4	1.75	4.75	4.5	3	3	5	5	5
TKYHS018	0	1585	3	3	0.83	3.08	2.58	2.83	2.5	2.33	sc	3	3.25	3	2.25	2	3.5	2.5	3.5	2.5	2	2.75	2.75	2.25	2.75	2
TKYHS020	0	2044	15	15	0.53	3.67	2.92	2.08	2.33	2.17	sc	3.75	3.75	3.5	3.75	2.25	2.75	2	2.25	2	1.75	3.5	1.75	2.75	1.5	2.25
TKYHS022	2	6038	15	14	0.44	3.75	1.5	2.25	3.08	4.67	sc	3	3.25	5	1.5	1.75	1.25	2.5	2	2.25	3	3.75	2.5	4.5	4.75	4.75
TKYHS023	1	4082	2	0	0.57	3.83	2.58	3.67	3.17	2.08	sc	3.25	3.25	5	3	2.75	2	5	1.5	4.5	3.5	3	3	2.75	1	2.5
TKYHS024	4	8148	5	5	0.68	2.83	2.33	2.83	3.08	3.83	sc	3	3	2.5	2.5	2	2.5	2.5	2.5	3.5	3.25	3	3	3.25	4	4.25
TKYHS025	1	2120	11	11	0.43	2.42	3.08	2.58	2.75	2.92	sc	2.25	2.75	2.25	4.25	1.75	3.25	3.25	2.5	2	2.5	3	2.75	2.5	3.5	2.75
TKYHS026	11	13439	10	0	0.41	2.5	1.42	3.17	3.83	3.33	sc	3	2.25	2.25	1	1.5	1.75	4.5	1.25	3.75	3.5	3.75	4.25	3.5	3.5	3
TKYHS028	2	5517	6	6	0.65	4	1.5	4.67	2.25	2.75	sc	4.5	3.25	4.25	1	2.5	1	5	4	5	2.25	2	2.5	2.5	2.25	3.5
TKYHS029	0	666	0	0	0	3.5	1.67	1.33	2.17	2.25	sc	3.25	4.75	2.5	2.25	1	1.75	1.75	1	1.25	1.25	3	2.25	2.5	3	1.25
TKYHS030	0	500	6	2	0.25	3.42	2.92	3.75	3.67	2.83	sc	2.5	4	3.75	3.25	3	2.5	4.5	3.75	3	3.75	4.5	2.75	3	2.5	3
TKYHS031	9	12237	13	12	0.44	2.92	2.92	3.25	3.08	3.33	sc	3.75	2.25	2.75	3.5	2.5	2.75	3	3.5	3.25	2.75	3.75	2.75	3.75	3.25	3
TKYHS032	0	2279	2	0	0.65	3.08	2.92	2.83	3.58	2.83	sc	3	3	3.25	3.25	2.75	2.75	2.75	2.25	3.5	3.75	3.75	3.25	3	3	2.5
TKYHS033	11	18818	16	16	0.54	3.33	3.42	4.08	3.75	3.5	sc	2.75	4	3.25	3.25	3	4	4.5	3.5	4.25	4	3.5	3.75	4	2.5	4
TKYHS034	1	5771	14	14	0.26	3	1.75	3.92	3.42	3.25	sc	3	3	3	1.75	1.5	2	4.75	3	4	4	3	3.25	4	2.25	3.5
TKYHS035	0	488	10	9	0.47	3	3	3	3	3	sc	3	3	3	3	3	3	3	3	3	3	3	3	3	3	3
TKYHS036	4	5479	9	5	0.51	4	3.08	4.25	4.08	3.58	sc	4.5	4	3.5	3.25	3	3	4.75	4.25	3.75	4.75	4.25	3.25	4.5	3.5	2.75
TKYHS037	2	6077	6	3	0.44	3.08	1.83	2.75	2.58	4.33	sc	3.25	2.5	3.5	1.75	2	1.75	3.25	1.75	3.25	3	2.75	2	4.75	4	4.25
TKYHS038	3	7346	11	6	0.54	3.17	2.42	2.58	2.25	4.42	sc	3.75	2.5	3.25	2	2.25	3	1.75	3	3	2.5	2.5	1.75	4.25	4.75	4.25
TKYHS039	10	14051	17	17	0.60	3	2.33	4.5	2.17	3.17	sc	2.75	2.25	4	3	2.5	1.5	5	3.75	4.75	2.25	2	2.25	3.5	1.5	4.5
TKYHS040	1	6370	11	9	0.72	2.17	3.5	3.25	2.83	2.92	sc	2.5	2.25	1.75	3.75	3.5	3.25	4.25	1.75	3.75	2	2.75	3.75	2.5	2.5	3.75
TKYHS041	0	3316	4	4	0.76	3.5	4.5	4	3.58	3.58	sc	4	2.25	4.25	4.25	4.5	4.75	4.5	4	3.5	4	4.5	2.25	3.75	3.25	3.75
TKYHS042	2	2716	11	9	0.48	4.58	2.08	3.42	2.83	2.58	sc	4.5	4.5	4.75	2	1.75	2.5	3.75	3	3.5	2.75	3	2.75	3.25	1.75	2.75
TKYHS043	30	34911	31	31	0.32	5	3.75	3.25	4.33	2.5	sc	5	5	5	3.5	4	3.75	2	3.5	4.25	3.75	5	4.25	3.5	2.5	1.5
TKYHS044	0	477	0	0	0	2.92	1.67	4.17	3.08	2.58	sc	3.5	2	3.25	2	1.25	1.75	4.75	3	4.75	2.75	3.75	2.75	2.25	2.25	3.25
TKYHS045	8	12603	14	13	0.64	2.5	3.5	2.17	3.25	1.67	sc	3.25	2.75	1.5	4	3.5	3	3	2	1.5	2.75	4.75	2.25	1.5	2	1.5
TKYHS046	2	5476	5	5	0.36	2.92	2.92	2.58	3.25	3	sc	3.25	2.5	3	3	3.5	2.25	3	1.75	3	3.5	3.75	2.5	3	2.75	3.25
TKYHS048	5	4817	7	7	0.37	2.92	2	1.5	4.08	3.33	sc	2.5	4.25	2	2.25	1.75	2	1	1.25	2.25	4	4.25	4	3.75	3.75	2.5
TKYHS049	8	12293	13	13	0.57	4.33	2.42	3.17	3.58	3	sc	5	5	3	1.75	2.75	2.75	3	3	3.5	4	3.75	3	3.75	3	2.25
TKYHS051	0	475	6	0	0.14	3.75	1.75	4.08	3.58	2.17	sc	3.25	3.25	4.75	1.5	1.5	2.25	5	3.5	3.75	3.75	3.25	3.75	2.5	1.75	2.25
TKYHS052	0	1325	10	10	0.44	3.08	2.25	2.83	3.17	2.5	sc	3	2.75	3.5	2	2.5	2.25	3	2.25	3.25	3.25	3.25	3	2.75	2.75	2
TKYHS053	0	3768	10	10	0.49	3.5	3.08	3.33	3	2.92	sc	3.5	3.75	3.25	2.5	3.25	3.5	3.25	3.25	3.5	3.5	3	2.5	3.75	2	3
TKYHS054	3	5411	5	5	0.37	2.58	2.33	2.83	2.42	4.33	sc	4	2	1.75	3.75	1.25	2	4	2.25	2.25	2.75	2.5	2	5	4	4
TKYHS055	7	15886	26	26	0.75	3.08	2.5	2.92	3.17	2.83	sc	3	3.25	3	2.75	2.25	2.5	2.75	3.25	2.75	3	3.25	3.25	3.5	2.5	2.5
TKYHS056	2	4928	6	5	0.41	2.42	3.17	4.5	3.25	1.5	sc	2.5	1.5	3.25	2.25	3.5	3.75	4.75	4.25	4.5	3.5	3.75	2.5	2	1.25	1.25
TKYHS057	2	6381	10	8	0.24	4.08	2.75	3.08	3.25	4.83	sc	4.25	4	4	4	2	2.25	3.75	2	3.5	3.25	3.75	2.75	5	5	4.5
TKYHS058	4	5404	13	12	0.55	3.58	2.42	4.17	3.75	3.5	sc	4	1.75	5	1.75	3	2.5	5	3.25	4.25	3.75	4.5	3	3.75	2.75	4
TKYHS060	16	20441	24	24	0.35	3.92	1.83	2.92	4.33	4.67	sc	3.75	5	3	2	2.25	1.25	4	1.75	3	4.25	4.5	4.25	5	4.5	4.5
TKYHS061	1	3183	45	45	0.40	3.17	2.17	3.58	3.5	3.58	sc	3	3	3.5	1.75	2.5	2.25	3.75	3.25	3.75	4	4.25	2.25	3.5	3	4.25
TKYHS062	5	16091	24	24	0.52	4.58	4.5	4.42	4.42	2.33	sc	5	4.75	4	4.25	4.25	5	4.75	3.75	4.75	4.75	5	3.5	3	2	2
TKYHS063	5	9174	13	13	0.53	3.33	2.67	2.33	3	2.83	sc	3.25	3.25	3.5	3	2.5	2.5	2.5	2.25	2.25	3	3.25	2.75	3	3	2.5
TKYHS064	1	1336	6	6	0.42	2.92	2.17	4.42	3.17	4.08	sc	5	1	2.75	2.5	2	2	4.75	3.75	4.75	4.5	3.25	1.75	3.75	3.75	4.75
TKYHS065	0	1331	10	7	0.24	3.5	3.92	3.33	4.5	1.67	sc	3.5	3.5	3.5	4.25	4	3.5	3	2.5	4.5	4.5	4.75	4.25	2.5	1.5	1
TKYHS067	0	6028	12	10	0.34	2.92	3.25	4.58	2.92	3	sc	2.75	2.75	3.25	2.5	3.75	3.5	5	4	4.75	3	3.25	2.5	3	2	4
TKYHS068	0	1328	5	2	0.32	3.75	2.67	3.75	2.08	4.5	sc	4	3	4.25	3.5	1.75	2.75	4.75	2.25	4.25	3	1.5	1.75	4.75	4.25	4.5
TKYHS069	3	5470	3	3	0.55	3.25	2.33	3.42	4.25	3	sc	2.75	4.25	2.75	2.5	1.5	3	4.25	2.25	3.75	4.5	4	4.25	3.75	2.5	2.75
TKYHS071	7	8415	3	2	0.50	3	2.83	2.33	4.17	3.25	sc	2.75	2.75	3.5	3.5	1.75	3.25	2.5	2	2.5	4.25	4.25	4	4.25	2.75	2.75
TKYHS072	4	9437	5	1	0.38	1.83	1	2.58	2.25	3	sc	2	1	2.5	1	1	1	4.75	1	2	1.75	3.5	1.5	3	2.5	3.5
TKYHS073	1	4738	15	15	0.27	4.17	2.25	4.42	4.25	2	sc	3.75	3.75	5	1.75	2.75	2.25	5	4	4.25	4.25	4.75	3.75	3	1.5	1.5
TKYHS075	2	5042	3	2	0.75	3.33	2.17	4.83	3.92	4.17	sc	4	3	3	1.75	2.5	2.25	5	4.5	5	4.75	3.5	3.5	4.75	3.5	4.25
TKYHS076	3	7021	4	4	0.55	4.08	2.67	2.5	3.42	3.58	sc	3.5	4	4.75	2.75	2.5	2.75	2.25	2	3.25	3.5	3.75	3	4	3.75	3
TKYHS077	3	4317	0	0	0	3.17	3.08	2.08	2.92	4	sc	3.25	2.75	3.5	4	3.25	2	1.75	1.25	3.25	2.75	3.5	2.5	4.25	4.75	3
TKYHS078	0	2399	7	7	0.55	3.17	2.92	3.83	1.92	3.08	sc	2.75	3	3.75	3.5	2.75	2.5	4.25	3.75	3.5	2.25	1.5	2	3	3	3.25
TKYHS079	6	9887	8	8	0.36	3.17	1.17	3.67	3.25	2.08	sc	2.25	3.25	4	1	1.5	1	4.5	2.75	3.75	3.25	3.5	3	2.5	2.25	1.5
TKYHS080	1	5461	4	1	0.48	2.58	2.83	3.92	3.25	2.08	sc	3.5	1.25	3	2.75	3.25	2.5	4	3.5	4.25	3.5	3.75	2.5	2	2.5	1.75
TKYHS081	4	12126	5	5	0.39	3.92	2.5	2.17	3.33	2.42	sc	3.25	4.5	4	2.75	2.25	2.5	2	1.75	2.75	3.25	3.25	3.5	2.75	2.75	1.75
TKYHS082	4	9394	10	10	0.55	4.08	2.75	2.33	3.42	4.17	sc	4.5	4.75	3	3.5	2.25	2.5	3.25	1.5	2.25	3.5	4	2.75	4.25	4.25	4
TKYHS084	13	20734	11	11	0.44	4.5	3.17	4.25	3.25	3.92	sc	4.25	4.75	4.5	2.75	4	2.75	4.5	4	4.25	3.75	3.75	2.25	4.25	3.25	4.25
TKYHS086	1	2098	14	7	0.35	3.58	3.17	2.17	2.5	4.5	sc	4.5	3	3.25	4	3	2.5	1	2.25	3.25	2.75	2	2.75	4.75	5	3.75
TKYHS087	14	19608	20	20	0.59	3.92	3	4.25	4.17	2.33	sc	3.75	4	4	2	3.75	3.25	4.5	4.5	3.75	4.5	4	4	3	2.25	1.75
TKYHS088	14	24168	15	12	0.33	3.83	3.42	3	4	2.58	sc	3.5	4.25	3.75	4	3.5	2.75	4.25	2.5	2.25	4	4.5	3.5	2	3.5	2.25
TKYHS089	2	8495	4	4	0.63	3.67	2.58	2.75	3.25	3.83	sc	3.75	3.25	4	3	2.25	2.5	2.75	3	2.5	3.75	3.5	2.5	4	3.5	4
TKYHS090	2	3318	3	2	0.60	3.5	2.17	1.83	4.25	2.33	sc	3.5	4.75	2.25	2.25	1.75	2.5	1.75	1.5	2.25	4.5	4.25	4	2.5	3.5	1
TKYHS091	8	12991	7	7	0.55	4	3.58	2.67	3.92	2.92	sc	3.25	4.75	4	3.25	4	3.5	2.5	2.75	2.75	4	4.75	3	4.25	2.75	1.75
TKYHS093	0	1201	9	8	0.46	4.33	3.42	3.42	3.83	1.17	sc	4	5	4	3.25	3.75	3.25	4.5	2.5	3.25	3	4.75	3.75	1.25	1.25	1
TKYHS094	0	3186	7	7	0.70	3.33	3.33	1.92	3.83	3	sc	2.75	5	2.25	3	2.75	4.25	2	1.5	2.25	4	3.5	4	3.75	3.25	2
TKYHS097	0	2107	3	3	0.11	4.25	3.75	3.42	4.17	1.83	sc	4.5	4	4.25	4.25	4	3	3.75	1.5	5	4.25	5	3.25	2	2.5	1
TKYHS099	11	15066	12	12	0.85	4.75	1.83	2.25	2.33	4.5	sc	5	5	4.25	1.5	1.75	2.25	2.5	1.75	2.5	2	2	3	4.5	4	5
TKYHS100	1	681	23	23	0.67	2.75	3.67	4	3.75	3.75	sc	4	1	3.25	3.5	4	3.5	4.25	3.5	4.25	4.75	4.5	2	4.75	3.25	3.25
TKYHS101	0	0	21	21	0.40	3.08	3.67	4.08	3.33	2.42	sc	3.25	3	3	4.25	3.25	3.5	4.5	3.75	4	3.75	4.25	2	2	2.5	2.75
TKYHS103	5	1735	18	17	0.64	3.33	3.42	3.42	3.33	4.33	sc	5	2	3	4.25	3	3	3.5	2.75	4	2.75	4	3.25	5	4	4
TKYHS104	1	427	19	18	0.64	4.08	3.25	4.17	3.25	2.08	sc	4.75	2.75	4.75	3	3.75	3	5	4.5	3	3.25	3.5	3	3.25	1.25	1.75
TKYHS106	0	0	27	27	0.52	2.83	3.5	2.25	3.67	4.58	sc	2.75	2.5	3.25	4	3.25	3.25	2.5	1.75	2.5	3.75	4.25	3	4.5	4.75	4.5
TKYHS107	3	860	7	5	0.45	3.83	2.5	3.58	4	2.58	sc	3.5	3.75	4.25	2.25	3	2.25	4.5	3.25	3	3.75	4.75	3.5	2.75	1.75	3.25
TKYHS108	0	84	34	34	0.61	3.17	3	2.17	3.25	4.33	sc	3.25	3.75	2.5	3.75	3	2.25	3	1.25	2.25	3.25	4	2.5	4.5	4.5	4
TKYHS109	0	0	33	33	0.65	4.42	3.42	3.42	2.75	3.08	sc	4	4.5	4.75	3.25	3.5	3.5	3.5	3.5	3.25	3.25	2.75	2.25	4	2.5	2.75
TKYHS110	11	3644	44	35	0.60	2.58	2.83	2.42	3.92	2	sc	2.5	2.25	3	3	2.25	3.25	2.5	2.5	2.25	4.25	3.5	4	1.75	1.75	2.5
TKYHS111	2	506	43	43	0.59	3	2.92	3.17	3.42	3.08	sc	3.75	3	2.25	3	2.5	3.25	3.25	2	4.25	4.25	2.25	3.75	2.5	2.5	4.25
TKYHS112	12	3975	34	34	0.69	3.92	3.5	3.25	2.75	2.42	sc	3.75	4.25	3.75	4	3.25	3.25	4.25	2.5	3	2.5	4	1.75	2.75	3	1.5
TKYHS113	3	875	17	16	0.67	4.17	3.08	3.92	2.58	1.58	sc	4.25	3.25	5	1.75	3.5	4	4.25	3.75	3.75	2.75	3	2	2	1.5	1.25
TKYHS114	0	0	17	16	0.56	3	2.92	3.25	3.42	2.17	sc	3.5	3.25	2.25	2.75	3	3	4	3	2.75	3.25	4	3	2	2.25	2.25
TKYHS115	0	0	7	7	0.47	2.83	3.83	3.08	3	1.58	sc	2.5	1.5	4.5	4.25	3	4.25	3.75	1.75	3.75	3	2.5	3.5	1.75	1.25	1.75
TKYHS116	0	17	18	16	0.69	4.25	3.58	4.08	3.17	2.92	sc	4.25	4.5	4	3	4	3.75	5	3.5	3.75	3.75	3	2.75	3.25	2.5	3
TKYHS117	0	139	14	12	0.70	2.83	2	2.33	2.08	3.83	sc	3.25	2.25	3	2.25	2	1.75	2	2.25	2.75	2.75	1.5	2	3.75	4	3.75
TKYHS119	0	80	9	9	0.72	4.08	2.75	3.5	3.5	3.25	sc	3.75	4.25	4.25	2.5	3	2.75	3.75	2.25	4.5	4	3.5	3	3.5	3.25	3
TKYHS120	6	3271	28	25	0.55	3	3	3.08	3.17	3	sc	2.75	3.25	3	3	3	3	3.25	2.75	3.25	3	3	3.5	3	3	3
TKYHS122	12	4794	24	24	0.76	3.83	2.58	2.92	4	3.17	sc	4.75	4.5	2.25	3	2.5	2.25	3.5	1.25	4	4	4.5	3.5	3.75	2.75	3
TKYHS123	4	1132	5	5	0.81	3.5	2.58	3.25	2.92	2.83	sc	3.5	3.25	3.75	3	2	2.75	3	3.75	3	3.75	2.75	2.25	3	3	2.5
TKYHS124	15	5666	37	37	0.70	3.83	3	2.92	4.17	2.5	sc	3.5	4.5	3.5	3	3	3	2.5	2.5	3.75	4.25	4	4.25	3.25	1.75	2.5
TKYHS125	3	1327	18	17	0.56	3.83	3	4	3.5	3.08	sc	4	3.75	3.75	3.25	2.75	3	4.5	3.75	3.75	3.75	3	3.75	3.75	2.75	2.75
